# Supplementary material for: Genome-wide identification of resistance genes and response mechanism analysis of key gene knockout strain to catechol in Saccharomyces cerevisiae
Source: Front Microbiol. 2024 Feb 21;15:1364425. doi: 10.3389/fmicb.2024.1364425 (PMC10915035; doi:10.3389/fmicb.2024.1364425)
Supplement: Supplementary file 1 [file Table_1.xlsx]

## Sheet: Sheet1
NO	Array ORF	Array Name	Normalized colony size (EXPERIMENT)	Normalized colony std. dev. (EXPERIMENT)	Normalized colony size (CONTROL)	Normalized colony std. dev. (CONTROL)	Score	Score stdev	p-Value
1	YMR202W	ERG2	0.1609	0.013	0.7914	0.013	-0.63139	0.013	0.00016
2	YML008C	ERG6	0.20367	0.004	0.76662	0.02	-0.56461	0.004	0
3	YKR020W	VPS51	0.541	0.015	1.05275	0.014	-0.50789	0.015	1e-05
4	YFL032W	YFL032W	0.62811	0.012	1.04524	0.012	-0.4174	0.012	0
5	YAL026C	DRS2	0.41889	0.02	0.8098	0.01	-0.39144	0.02	3e-05
6	YHR079C	IRE1	0.67866	0.01	1.06378	0.012	-0.38493	0.01	0
7	YLR138W	NHA1	0.51113	0.02	0.89466	0.022	-0.38047	0.02	2e-05
8	YJR090C	GRR1	0.51579	0.007	0.89562	0.026	-0.3797	0.007	7e-05
9	YFL031W	HAC1	0.53431	0.011	0.90495	0.041	-0.37117	0.011	0
10	YLR386W	VAC14	0.89285	0.066	1.19974	0.034	-0.31474	0.066	0.00011
11	YMR282C	AEP2	0.71665	0.014	1.0146	0.037	-0.29821	0.014	0.00013
12	YGL148W	ARO2	0.54538	0.02	0.83432	0.013	-0.29567	0.02	0.00043
13	YKR082W	NUP133	0.39194	0.007	0.683	0.017	-0.29411	0.007	0.0001
14	YGR105W	VMA21	0.5363	0.01	0.8259	0.017	-0.28431	0.01	0
15	YNL241C	ZWF1	0.70648	0.005	0.98836	0.026	-0.27793	0.005	0
16	YDR207C	UME6	0.47469	0.011	0.75238	0.018	-0.27476	0.011	0
17	YDR245W	MNN10	0.67278	0.01	0.9399	0.028	-0.27351	0.01	0
18	YLL006W	MMM1	0.18741	0.024	0.44887	0.01	-0.26149	0.024	0.00057
19	YNL254C	RTC4	0.8318	0.051	1.07662	0.023	-0.24994	0.051	7e-05
20	YJL117W	PHO86	0.7688	0.017	1.01509	0.004	-0.24467	0.017	0
21	YLR085C	ARP6	0.77694	0.016	1.02882	0.041	-0.23188	0.016	0.00014
22	YMR307W	GAS1	0.62864	0.012	0.85745	0.018	-0.22931	0.012	0
23	YBR132C	AGP2	0.41134	0.022	0.63408	0.01	-0.22352	0.022	4e-05
24	YFL036W	RPO41	0.54708	0.029	0.76803	0.014	-0.22125	0.029	4e-05
25	YMR123W	PKR1	0.76568	0.015	0.98478	0.011	-0.21757	0.015	0
26	YKL081W	TEF4	0.77893	0.009	0.99679	0.015	-0.21679	0.009	0
27	YJL029C	VPS53	0.66175	0.006	0.87374	0.01	-0.21337	0.006	3e-05
28	YMR100W	MUB1	0.64986	0.013	0.87081	0.041	-0.20829	0.013	0.00014
29	YJR118C	ILM1	0.73293	0.047	0.94564	0.026	-0.20814	0.047	7e-05
30	YKL069W	YKL069W	0.49723	0.002	0.69856	0.006	-0.20187	0.002	1e-05
31	YFR019W	FAB1	0.75896	0.028	0.94802	0.026	-0.19583	0.028	1e-05
32	YOL085C	YOL085C	0.64818	0.075	0.8314	0.047	-0.19209	0.075	0.00042
33	YMR015C	ERG5	0.81003	0.032	0.99054	0.031	-0.19085	0.032	2e-05
34	YLR217W	YLR217W	1.14453	0.02	1.34835	0.034	-0.19077	0.02	0
35	YNL315C	ATP11	0.67222	0.031	0.85141	0.086	-0.18732	0.031	3e-05
36	YOL018C	TLG2	0.68297	0.002	0.86365	0.002	-0.18229	0.002	0
37	YLR192C	HCR1	0.65204	0.013	0.83374	0.028	-0.17641	0.013	0
38	YKR055W	RHO4	0.57889	0.019	0.75872	0.029	-0.17639	0.019	1e-05
39	YGL176C	YGL176C	0.91501	0.032	1.0789	0.053	-0.17611	0.032	1e-05
40	YJL121C	RPE1	0.58004	0.016	0.7497	0.045	-0.17604	0.016	0.00026
41	YLL028W	TPO1	0.85769	0.033	1.02676	0.058	-0.17487	0.033	1e-05
42	YKL032C	IXR1	0.8102	0.044	0.98845	0.027	-0.17299	0.044	4e-05
43	YGR184C	UBR1	0.80441	0.006	0.97302	0.006	-0.17094	0.006	2e-05
44	YGL084C	GUP1	0.63248	0.007	0.80498	0.007	-0.17088	0.007	0
45	YMR026C	PEX12	0.86245	0.017	1.02368	0.048	-0.16982	0.017	0
46	YJL062W	LAS21	0.8216	0.008	0.99256	0.01	-0.16962	0.008	0
47	YOR209C	NPT1	0.71004	0.011	0.87892	0.001	-0.16942	0.011	0
48	YPL161C	BEM4	0.76983	0.025	0.93954	0.009	-0.16935	0.025	1e-05
49	YBL007C	SLA1	0.70641	0.005	0.87037	0.03	-0.16164	0.005	2e-05
50	YGL024W	YGL024W	0.60104	0.015	0.75928	0.012	-0.16114	0.015	0.00019
51	YBR015C	MNN2	0.80561	0.025	0.96732	0.005	-0.1608	0.025	1e-05
52	YOR322C	LDB19	0.76861	0.014	0.92854	0.014	-0.16025	0.014	0
53	YGL043W	DST1	0.86736	0.038	1.01366	0.054	-0.15908	0.038	2e-05
54	YFL025C	BST1	0.75972	0.017	0.91418	0.029	-0.15841	0.017	0
55	YKL212W	SAC1	0.52815	0.012	0.68709	0.01	-0.15777	0.012	0
56	YPR095C	SYT1	0.86558	0.026	1.02411	0.007	-0.15741	0.026	1e-05
57	YLR019W	PSR2	0.58928	0.03	0.74773	0.002	-0.15729	0.03	4e-05
58	YJL036W	SNX4	0.74686	0.05	0.89448	0.056	-0.15722	0.05	8e-05
59	YKL037W	AIM26	0.46105	0.024	0.61737	0.003	-0.15691	0.024	4e-05
60	YLR199C	PBA1	1.06045	0.054	1.20921	0.048	-0.15439	0.054	4e-05
61	YLR330W	CHS5	1.00619	0.042	1.16385	0.035	-0.1534	0.042	2e-05
62	YHL025W	SNF6	0.56849	0.04	0.7201	0.02	-0.15218	0.04	0.0001
63	YLR445W	GMC2	0.83173	0.023	0.9839	0.004	-0.15059	0.023	1e-05
64	YGR163W	GTR2	0.75302	0.028	0.90164	0.033	-0.14915	0.028	1e-05
65	YOL006C	TOP1	0.65334	0.022	0.79577	0.03	-0.14912	0.022	1e-05
66	YLR371W	ROM2	0.78153	0.037	0.92826	0.014	-0.14825	0.037	3e-05
67	YMR326C	YMR326C	0.86626	0.011	1.00569	0.024	-0.14565	0.011	5e-05
68	YMR060C	SAM37	0.51229	0.019	0.65348	0.035	-0.14554	0.019	1e-05
69	YER019W	ISC1	0.72827	0.024	0.87356	0.027	-0.14461	0.024	1e-05
70	YPL267W	ACM1	0.77147	0.03	0.92537	0.027	-0.14334	0.03	2e-05
71	YLR039C	RIC1	0.85417	0.025	0.99119	0.024	-0.1425	0.025	1e-05
72	YDL232W	OST4	0.55206	0.018	0.69555	0.013	-0.14232	0.018	1e-05
73	YDR149C	YDR149C	0.87018	0.02	1.00638	0.017	-0.14057	0.02	0
74	YJR107W	YJR107W	0.86234	0.043	1.00275	0.009	-0.14042	0.043	3e-05
75	YER158C	YER158C	0.91294	0.038	1.05029	0.041	-0.14014	0.038	0.00057
76	YDL020C	RPN4	0.79209	0.021	0.93299	0.011	-0.14013	0.021	0
77	YFR022W	ROG3	0.96235	0.046	1.0994	0.099	-0.13973	0.046	3e-05
78	YFL023W	BUD27	0.74788	0.013	0.87938	0.03	-0.13758	0.013	0
79	YOR270C	VPH1	0.86193	0.019	0.999	0.001	-0.13718	0.019	0
80	YER007W	PAC2	1.03375	0.028	1.16927	0.027	-0.13675	0.028	1e-05
81	YNL121C	TOM70	0.8899	0.001	1.0279	0.018	-0.13675	0.001	0
82	YLR014C	PPR1	0.81871	0.019	0.95506	0.01	-0.13532	0.019	0
83	YMR129W	POM152	0.88345	0.008	1.02608	0.042	-0.13335	0.008	2e-05
84	YML001W	YPT7	0.96317	0.014	1.09221	0.013	-0.13282	0.014	7e-05
85	YER078C	ICP55	0.83991	0.045	0.96739	0.02	-0.13209	0.045	4e-05
86	YMR070W	MOT3	0.88305	0.001	1.01288	0.012	-0.13165	0.001	0
87	YPL047W	SGF11	1.06675	0.045	1.19972	0.087	-0.13117	0.045	2e-05
88	YLL029W	FRA1	0.77265	0.032	0.9038	0.023	-0.13096	0.032	2e-05
89	YMR021C	MAC1	0.68777	0.027	0.81795	0.006	-0.13037	0.027	2e-05
90	YLL020C	YLL020C	0.80593	0.009	0.93723	0.016	-0.13025	0.009	4e-05
91	YKL160W	ELF1	0.85192	0.007	0.99304	0.037	-0.12982	0.007	2e-05
92	YML042W	CAT2	0.95143	0.056	1.08357	0.01	-0.12965	0.056	6e-05
93	YLR024C	UBR2	0.82024	0.006	0.9467	0.027	-0.12934	0.006	0
94	YPL053C	KTR6	0.91666	0.023	1.04589	0.04	-0.12904	0.023	0.00022
95	YGR282C	BGL2	0.95954	0.057	1.07593	0.06	-0.12821	0.057	6e-05
96	YDR455C	YDR455C	0.63308	0.002	0.76101	0.014	-0.12663	0.002	0
97	YNL299W	TRF5	0.89305	0.022	1.02008	0.053	-0.12629	0.022	0
98	YKL009W	MRT4	0.70267	0.033	0.82918	0.016	-0.1259	0.033	3e-05
99	YLL032C	YLL032C	0.89611	0.033	1.0205	0.001	-0.12428	0.033	1e-05
100	YPL178W	CBC2	0.52858	0.011	0.65406	0.013	-0.12317	0.011	0
101	YHR030C	SLT2	1.16507	0.009	1.29326	0.048	-0.1223	0.009	2e-05
102	YAL048C	GEM1	0.5912	0.039	0.70998	0.066	-0.12187	0.039	8e-05
103	YDR199W	YDR199W	0.92437	0.036	1.04668	0.055	-0.12174	0.036	2e-05
104	YIL167W	SDL1	0.83964	0.026	0.96081	0.01	-0.12143	0.026	1e-05
105	YJR075W	HOC1	1.09858	0.019	1.21455	0.019	-0.12048	0.019	0
106	YCL026C	YCL026C	0.89847	0.009	1.02343	0.021	-0.12046	0.009	0
107	YPL105C	SYH1	0.96678	0.018	1.08584	0.008	-0.1201	0.018	0
108	YNL035C	YNL035C	1.04061	0.02	1.16109	0.113	-0.11877	0.02	0
109	YBL062W	YBL062W	0.83473	0.006	0.95254	0	-0.11785	0.006	2e-05
110	YGR055W	MUP1	0.71695	0.025	0.8373	0.035	-0.11737	0.025	1e-05
111	YOR191W	ULS1	0.99793	0.025	1.10693	0.029	-0.11729	0.025	0
112	YPL174C	NIP100	0.86043	0.005	0.97917	0.004	-0.11689	0.005	1e-05
113	YKL098W	MTC2	0.79668	0.017	0.91845	0.026	-0.1166	0.017	0
114	YER039C-A	YER039C-A	0.83509	0.019	0.94944	0.01	-0.11616	0.019	0
115	YDR159W	SAC3	0.64913	0.04	0.77109	0.041	-0.11596	0.04	7e-05
116	YGL083W	SCY1	0.87544	0.033	0.99844	0.038	-0.11489	0.033	1e-05
117	YBR012C	YBR012C	0.92863	0.02	1.04297	0.026	-0.11442	0.02	0
118	YOL138C	RTC1	0.9194	0.019	1.02849	0.012	-0.11422	0.019	0
119	YMR008C	PLB1	0.87286	0.016	0.98724	0.002	-0.11395	0.016	0
120	YKL072W	STB6	0.86529	0.011	0.97785	0.009	-0.1138	0.011	0
121	YDR297W	SUR2	0.88276	0.012	0.99206	0.028	-0.11375	0.012	6e-05
122	YGL054C	ERV14	0.91887	0.007	1.03108	0.009	-0.1137	0.007	2e-05
123	YOR069W	VPS5	0.68382	0.011	0.79223	0.007	-0.11272	0.011	8e-05
124	YMR196W	YMR196W	0.89331	0.018	1.00771	0.006	-0.11256	0.018	0
125	YGL101W	YGL101W	0.9226	0.035	1.03656	0.003	-0.11227	0.035	2e-05
126	YMR198W	CIK1	0.64806	0.008	0.7562	0.017	-0.11165	0.008	0
127	YKR053C	YSR3	0.85731	0.023	0.98284	0.065	-0.11145	0.023	0.00024
128	YNL298W	CLA4	0.75041	0.056	0.87502	0.053	-0.11124	0.056	0.00012
129	YMR269W	TMA23	0.9394	0.018	1.05194	0.054	-0.11069	0.018	0
130	YLL021W	SPA2	0.82921	0.017	0.9384	0.011	-0.11063	0.017	0
131	YER083C	GET2	0.59928	0.011	0.70772	0.007	-0.11045	0.011	0
132	YLR452C	SST2	1.11812	0.019	1.22542	0.016	-0.11045	0.019	0
133	YNL008C	ASI3	1.08186	0.028	1.19283	0.054	-0.11039	0.028	0
134	YKL190W	CNB1	0.8257	0.015	0.94188	0.011	-0.11016	0.015	0
135	YGL007W	YGL007W	0.79722	0.015	0.90454	0.033	-0.11005	0.015	0
136	YJL154C	VPS35	0.92537	0.024	1.02652	0.029	-0.10978	0.024	0
137	YLR373C	VID22	0.58057	0.029	0.69131	0.022	-0.10935	0.029	3e-05
138	YCR071C	IMG2	0.69503	0.019	0.80295	0.01	-0.10914	0.019	1e-05
139	YDR533C	HSP31	1.05291	0.028	1.16367	0.011	-0.10906	0.028	1e-05
140	YER031C	YPT31	0.86412	0.026	0.97417	0.007	-0.10897	0.026	1e-05
141	YLR327C	TMA10	0.80866	0.019	0.91465	0.034	-0.10891	0.019	0
142	YKL207W	EMC3	0.85766	0.017	0.96692	0.011	-0.10882	0.017	0
143	YMR088C	VBA1	0.87934	0.031	0.98946	0.009	-0.10876	0.031	1e-05
144	YKL150W	MCR1	0.82787	0.027	0.93473	0.008	-0.10864	0.027	1e-05
145	YKL110C	KTI12	0.8123	0.03	0.92372	0.013	-0.10859	0.03	1e-05
146	YLR084C	RAX2	0.92802	0.008	1.03688	0.033	-0.10822	0.008	2e-05
147	YEL013W	VAC8	0.96209	0.023	1.08408	0.039	-0.10821	0.023	0
148	YJL120W	YJL120W	0.73063	0.021	0.84055	0.013	-0.10794	0.021	1e-05
149	YGR054W	YGR054W	0.92026	0.019	1.02804	0.002	-0.10791	0.019	0
150	YDR532C	KRE28	0.68244	0.009	0.79141	0.021	-0.10745	0.009	0
151	YOR012W	YOR012W	0.89942	0.019	1.00294	0.008	-0.10745	0.019	0
152	YPL046C	ELC1	0.98136	0.046	1.08158	0.058	-0.10737	0.046	3e-05
153	YDR372C	VPS74	0.83455	0.008	0.94102	0.012	-0.10662	0.008	0
154	YML108W	YML108W	0.90113	0.023	1.00721	0.019	-0.10639	0.023	0
155	YKL139W	CTK1	0.5249	0.008	0.62782	0.021	-0.10633	0.008	0
156	YNL022C	YNL022C	1.07199	0.001	1.18028	0.032	-0.10615	0.001	0
157	YHL044W	YHL044W	0.90292	0.003	1.00549	0.019	-0.10591	0.003	0
158	YBR171W	SEC66	0.90618	0.022	1.01501	0.014	-0.10588	0.022	0
159	YGR260W	TNA1	0.99377	0.073	1.09396	0.069	-0.10585	0.073	0.00011
160	YGR044C	RME1	0.84276	0.047	0.94706	0.044	-0.10576	0.047	5e-05
161	YOR306C	MCH5	1.12874	0.003	1.23373	0.007	-0.10468	0.003	0
162	YOR313C	SPS4	1.11907	0.097	1.22372	0.139	-0.10422	0.097	0.00018
163	YGR157W	CHO2	0.8932	0.02	0.99745	0.01	-0.10416	0.02	0
164	YDR359C	EAF1	0.55425	0.028	0.65893	0.021	-0.10383	0.028	3e-05
165	YPL154C	PEP4	0.88249	0.017	0.98588	0.003	-0.1036	0.017	0
166	YNL099C	OCA1	0.98563	0.004	1.08661	0.027	-0.10231	0.004	0
167	YJR152W	DAL5	0.86669	0.012	0.96896	0.002	-0.10222	0.012	0
168	YOL065C	INP54	0.82836	0.013	0.92755	0.011	-0.10217	0.013	0
169	YMR283C	RIT1	0.94128	0.006	1.04494	0.025	-0.10205	0.006	1e-05
170	YKL161C	KDX1	1.12975	0.017	1.22919	0.013	-0.10185	0.017	0
171	YPR134W	MSS18	0.73365	0.011	0.83702	0.003	-0.10183	0.011	0
172	YGR174C	CBP4	0.85528	0.002	0.95405	0.016	-0.10175	0.002	0
173	YDL173W	PAR32	0.879	0.023	0.9809	0.015	-0.10136	0.023	0
174	YOR065W	CYT1	0.78775	0.03	0.88401	0.01	-0.101	0.03	2e-05
175	YKR041W	YKR041W	0.87448	0.025	0.97654	0.01	-0.1006	0.025	1e-05
176	YAR014C	BUD14	0.88932	0.009	0.98939	0.005	-0.10055	0.009	0
177	YLR426W	TDA5	0.84001	0.007	0.94427	0.016	-0.10006	0.007	0
178	YOR068C	VAM10	0.88509	0.02	0.98359	0.006	-0.10005	0.02	0
179	YNL120C	YNL120C	0.73266	0.006	0.82706	0.02	-0.0985	0.006	0
180	YPR051W	MAK3	0.75235	0.031	0.85122	0.003	-0.09816	0.031	2e-05
181	YMR224C	MRE11	0.74298	0.047	0.83831	0.008	-0.09796	0.047	7e-05
182	YML100W-A	YML100W-A	0.98396	0.014	1.08101	0.019	-0.09794	0.014	0
183	YNL199C	GCR2	0.90223	0.014	0.99925	0.059	-0.0978	0.014	0
184	YML017W	PSP2	0.91161	0.018	1.01596	0.025	-0.0976	0.018	0
185	YOL025W	LAG2	0.78012	0.014	0.87745	0.015	-0.09758	0.014	0
186	YOL147C	PEX11	1.06735	0.02	1.16679	0.013	-0.09707	0.02	0
187	YML117W	NAB6	0.7837	0.016	0.88224	0.006	-0.09698	0.016	0
188	YLL017W	YLL017W	0.88655	0.05	0.98221	0.002	-0.09685	0.05	5e-05
189	YJL134W	LCB3	0.83166	0.037	0.91973	0.038	-0.09582	0.037	2e-05
190	YDR477W	SNF1	0.68092	0.011	0.77594	0.018	-0.09559	0.011	0
191	YNL052W	COX5A	0.9008	0.006	1.00278	0.099	-0.09555	0.006	2e-05
192	YEL031W	SPF1	0.83944	0.03	0.92967	0.034	-0.0954	0.03	1e-05
193	YOL081W	IRA2	0.72846	0.015	0.81852	0.016	-0.09472	0.015	0
194	YER188W	YER188W	0.86692	0.003	0.9625	0.002	-0.09445	0.003	0
195	YIR002C	MPH1	1.02935	0.016	1.12411	0.004	-0.09427	0.016	0
196	YPL037C	EGD1	0.97267	0.022	1.0623	0.022	-0.09425	0.022	0
197	YKR054C	DYN1	0.91835	0.061	1.01077	0.003	-0.09379	0.061	8e-05
198	YOR033C	EXO1	0.8769	0.002	0.97091	0.003	-0.09377	0.002	0
199	YHL031C	GOS1	0.85426	0.025	0.95277	0.04	-0.09361	0.025	1e-05
200	YLR043C	TRX1	0.91386	0.017	1.00306	0.019	-0.0936	0.017	0
201	YNL322C	KRE1	0.85476	0.012	0.94029	0.022	-0.09325	0.012	0
202	YOL079W	YOL079W	0.90192	0.014	1.00628	0.039	-0.09325	0.014	0
203	YOR226C	ISU2	0.83146	0.01	0.92742	0.016	-0.09312	0.01	5e-05
204	YKR090W	PXL1	0.90771	0.012	0.99901	0.005	-0.09289	0.012	0
205	YLR312C	YLR312C	0.91851	0.024	1.00393	0.052	-0.09286	0.024	0.00023
206	YNL130C	CPT1	0.94505	0.008	1.03218	0.051	-0.09261	0.008	0
207	YAL005C	SSA1	0.85378	0.003	0.94776	0.01	-0.09261	0.003	0
208	YOL095C	HMI1	0.77884	0.008	0.86736	0.014	-0.09209	0.008	0
209	YKR024C	DBP7	0.63894	0.031	0.73017	0.005	-0.09196	0.031	3e-05
210	YPL196W	OXR1	0.89087	0.045	0.9783	0.031	-0.09156	0.045	4e-05
211	YBR030W	RKM3	0.99358	0.031	1.10505	0.061	-0.09155	0.031	0.00032
212	YER059W	PCL6	0.82932	0.003	0.92461	0.018	-0.09143	0.003	0
213	YMR193C-A	YMR193C-A	0.82624	0.033	0.91778	0.014	-0.09129	0.033	2e-05
214	YOR213C	SAS5	0.87471	0.012	0.96963	0.019	-0.09122	0.012	0
215	YJL079C	PRY1	0.87602	0.01	0.97875	0.037	-0.09078	0.01	4e-05
216	YOL001W	PHO80	0.95516	0.019	1.05101	0.02	-0.09071	0.019	0
217	YAL002W	VPS8	0.90324	0.003	0.98913	0.011	-0.09065	0.003	0
218	YHR129C	ARP1	0.86088	0.013	0.94971	0.006	-0.09056	0.013	0
219	YMR237W	BCH1	0.92468	0.002	1.02084	0.03	-0.09054	0.002	0
220	YDR202C	RAV2	0.87256	0.004	0.9626	0.021	-0.09042	0.004	1e-05
221	YOL160W	YOL160W	0.82714	0.004	0.91546	0.021	-0.0903	0.004	1e-05
222	YPL156C	PRM4	0.91391	0.01	1.01219	0.043	-0.0899	0.01	4e-05
223	YML018C	YML018C	0.91784	0.02	1.01053	0.017	-0.08954	0.02	0
224	YGL256W	ADH4	0.86486	0.032	0.95816	0.006	-0.08945	0.032	1e-05
225	YKL183W	LOT5	0.94062	0.008	1.02736	0.008	-0.08936	0.008	2e-05
226	YDR332W	IRC3	0.66823	0.001	0.75799	0.007	-0.08932	0.001	0
227	YMR275C	BUL1	0.93826	0.017	1.02207	0.035	-0.08919	0.017	0
228	YLR028C	ADE16	0.8037	0.021	0.89231	0.024	-0.08872	0.021	1e-05
229	YMR238W	DFG5	0.87335	0.024	0.95861	0.016	-0.08868	0.024	1e-05
230	YJR148W	BAT2	0.9054	0.027	0.99688	0.041	-0.08868	0.027	0.0003
231	YGL045W	RIM8	0.83706	0.005	0.92588	0.011	-0.08865	0.005	0
232	YKL168C	KKQ8	0.93476	0.011	1.02604	0.007	-0.08855	0.011	0
233	YBR276C	PPS1	0.96598	0.015	1.05696	0.017	-0.08844	0.015	0
234	YML129C	COX14	0.74566	0.035	0.83412	0.027	-0.0882	0.035	3e-05
235	YGR042W	YGR042W	0.86746	0.027	0.9602	0.014	-0.08808	0.027	1e-05
236	YLR090W	XDJ1	0.84366	0.013	0.92936	0.029	-0.08807	0.013	0
237	YPL164C	MLH3	0.84411	0.016	0.93396	0.019	-0.08806	0.016	0
238	YGL173C	XRN1	0.80578	0.007	0.89413	0.002	-0.08793	0.007	0
239	YML059C	NTE1	0.88383	0.005	0.97076	0.017	-0.08785	0.005	1e-05
240	YGL151W	NUT1	0.90446	0.026	0.99352	0.001	-0.08772	0.026	1e-05
241	YNL003C	PET8	0.88602	0.017	0.97397	0.015	-0.08766	0.017	0
242	YLR216C	CPR6	0.99272	0.027	1.07873	0.017	-0.08728	0.027	1e-05
243	YKL038W	RGT1	0.85352	0.025	0.94016	0.001	-0.08691	0.025	1e-05
244	YJR054W	KCH1	0.79546	0.009	0.88581	0.017	-0.08686	0.009	4e-05
245	YER093C-A	AIM11	0.80907	0.035	0.90305	0.013	-0.08665	0.035	0.00064
246	YKR078W	YKR078W	0.92833	0.002	1.01938	0.022	-0.08656	0.002	0
247	YPR008W	HAA1	0.9302	0.015	1.01863	0.019	-0.08654	0.015	0
248	YGL219C	MDM34	0.80225	0.022	0.88922	0.007	-0.08641	0.022	1e-05
249	YJL130C	URA2	0.82683	0.015	0.9183	0.026	-0.08638	0.015	0
250	YGR194C	XKS1	0.85355	0.022	0.94119	0.021	-0.08614	0.022	0
251	YGL153W	PEX14	0.90381	0.023	0.9874	0.01	-0.08553	0.023	0.00022
252	YDR033W	MRH1	0.84614	0.015	0.93117	0.01	-0.08532	0.015	0
253	YJR033C	RAV1	0.79756	0.02	0.88037	0.036	-0.08482	0.02	0.00021
254	YKR013W	PRY2	0.8683	0.023	0.95213	0.032	-0.08473	0.023	0
255	YKL177W	YKL177W	0.92825	0.01	1.01304	0.001	-0.08464	0.01	4e-05
256	YMR105C	PGM2	0.87768	0.014	0.95738	0.033	-0.08454	0.014	0
257	YDL109C	YDL109C	0.93702	0.032	1.01901	0.005	-0.08407	0.032	1e-05
258	YHR048W	YHK8	0.85148	0.038	0.9269	0.036	-0.08338	0.038	2e-05
259	YPL158C	AIM44	0.87833	0.01	0.96477	0.008	-0.08333	0.01	0
260	YGR058W	PEF1	0.87365	0.006	0.96011	0.012	-0.08326	0.006	2e-05
261	YPL165C	SET6	0.86258	0.003	0.94672	0.023	-0.08314	0.003	0
262	YAL017W	PSK1	0.85093	0.05	0.93501	0.037	-0.08304	0.05	6e-05
263	YCL012W	YCL012W	0.89228	0.027	0.9726	0.019	-0.08286	0.027	1e-05
264	YML037C	YML037C	0.93242	0.061	1.01634	0.042	-0.08247	0.061	8e-05
265	YLR351C	NIT3	0.85021	0.027	0.93472	0.015	-0.08243	0.027	1e-05
266	YOL008W	COQ10	0.84513	0.019	0.92557	0.012	-0.08241	0.019	0
267	YDR286C	YDR286C	0.87927	0.02	0.96259	0.001	-0.08215	0.02	0
268	YDR496C	PUF6	0.79805	0.023	0.87624	0.025	-0.08213	0.023	1e-05
269	YOR042W	CUE5	0.90412	0.005	0.97986	0.016	-0.08193	0.005	1e-05
270	YLL040C	VPS13	0.91345	0.025	0.99502	0.002	-0.08187	0.025	1e-05
271	YMR222C	FSH2	0.90966	0.017	0.99139	0.003	-0.08185	0.017	0
272	YOR328W	PDR10	0.96434	0.028	1.04645	0.025	-0.08154	0.028	1e-05
273	YKL062W	MSN4	0.98923	0.03	1.07329	0.014	-0.08145	0.03	1e-05
274	YLR422W	YLR422W	0.87865	0.007	0.95631	0.021	-0.08127	0.007	2e-05
275	YJL053W	PEP8	0.90569	0.035	0.96409	0.069	-0.08113	0.035	2e-05
276	YMR156C	TPP1	0.83882	0.022	0.92146	0.015	-0.08102	0.022	0
277	YBR065C	ECM2	1.02634	0.115	1.10211	0.011	-0.08086	0.115	0.00039
278	YBL024W	NCL1	0.88987	0.01	0.97099	0.003	-0.08085	0.01	4e-05
279	YOR228C	YOR228C	0.90526	0.006	0.98509	0.009	-0.08072	0.006	1e-05
280	YJR059W	PTK2	0.74373	0.001	0.82675	0.019	-0.08066	0.001	0
281	YNL249C	MPA43	0.85988	0.005	0.94144	0.008	-0.08061	0.005	1e-05
282	YGL242C	YGL242C	0.91672	0.012	0.99912	0.007	-0.08058	0.012	0
283	YIL135C	VHS2	0.86568	0.017	0.94903	0.027	-0.08052	0.017	0
284	YMR207C	HFA1	0.81967	0.007	0.90411	0.018	-0.08052	0.007	3e-05
285	YPR024W	YME1	0.76014	0.013	0.84049	0.017	-0.08015	0.013	0
286	YNL191W	DUG3	0.93462	0.007	1.01482	0.026	-0.07998	0.007	2e-05
287	YER065C	ICL1	0.92847	0.005	1.00864	0.001	-0.07996	0.005	1e-05
288	YGL146C	RRT6	0.78707	0.021	0.86654	0.005	-0.07929	0.021	0
289	YPL259C	APM1	0.94626	0.024	1.02361	0.025	-0.07928	0.024	0
290	YER097W	YER097W	0.91146	0.005	0.98743	0.017	-0.07924	0.005	1e-05
291	YKR048C	NAP1	0.89439	0.029	0.97373	0.03	-0.07915	0.029	1e-05
292	YGL046W	YGL046W	0.86259	0.01	0.94358	0.014	-0.07902	0.01	4e-05
293	YBR044C	TCM62	0.94907	0.007	1.03197	0.024	-0.07871	0.007	0
294	YBL011W	SCT1	0.93131	0.019	1.00676	0.008	-0.07852	0.019	0
295	YNR006W	VPS27	0.9753	0.029	1.05693	0.034	-0.07826	0.029	1e-05
296	YKR015C	YKR015C	0.90743	0.015	0.98565	0.01	-0.07808	0.015	9e-05
297	YOR320C	GNT1	0.98271	0.034	1.04767	0.054	-0.078	0.034	1e-05
298	YKR094C	RPL40B	0.82795	0.008	0.9014	0.017	-0.07787	0.008	3e-05
299	YDL071C	YDL071C	0.94465	0.027	1.02742	0.038	-0.07772	0.027	1e-05
300	YIR018W	YAP5	0.95448	0.015	1.02603	0.011	-0.07753	0.015	0
301	YDR494W	RSM28	1.00914	0.03	1.07576	0.045	-0.07749	0.03	1e-05
302	YBR076W	ECM8	0.86001	0.018	0.9369	0.022	-0.07731	0.018	0
303	YGL023C	PIB2	0.86597	0.063	0.94137	0.02	-0.07707	0.063	0.00011
304	YER079W	YER079W	0.91823	0.011	0.99603	0.01	-0.07692	0.011	0
305	YDL186W	YDL186W	0.89988	0.01	0.97729	0	-0.07658	0.01	4e-05
306	YLR124W	YLR124W	0.91831	0.033	0.99581	0.016	-0.07656	0.033	1e-05
307	YDR132C	YDR132C	0.97581	0.048	1.04481	0.034	-0.07643	0.048	3e-05
308	YLR109W	AHP1	0.96615	0.053	1.04289	0.031	-0.0763	0.053	5e-05
309	YMR162C	DNF3	0.88939	0.005	0.96616	0.01	-0.07619	0.005	1e-05
310	YDR388W	RVS167	0.92429	0.019	1.00124	0.012	-0.07618	0.019	0
311	YOR275C	RIM20	0.89725	0.001	0.97338	0.011	-0.07611	0.001	0
312	YHR182W	YHR182W	0.90088	0.001	0.97859	0.004	-0.07602	0.001	0
313	YNL021W	HDA1	0.94387	0.007	1.01924	0.002	-0.07592	0.007	0
314	YML010C-B	YML010C-B	0.83896	0.009	0.91556	0.009	-0.07576	0.009	4e-05
315	YOR031W	CRS5	0.96199	0.041	1.03276	0.029	-0.07576	0.041	2e-05
316	YPL171C	OYE3	0.99057	0.027	1.06406	0.023	-0.07559	0.027	1e-05
317	YPR084W	YPR084W	0.97838	0.028	1.05624	0.021	-0.07524	0.028	1e-05
318	YNL081C	SWS2	0.80523	0.016	0.88472	0.02	-0.07518	0.016	0
319	YKR017C	HEL1	0.94786	0.041	1.03006	0.028	-0.07505	0.041	2e-05
320	YOR225W	YOR225W	0.91395	0.029	0.9857	0.014	-0.07492	0.029	1e-05
321	YJL058C	BIT61	0.89004	0.009	0.96061	0.02	-0.0748	0.009	3e-05
322	YJL101C	GSH1	0.82081	0.019	0.89276	0.01	-0.07469	0.019	0
323	YDR150W	NUM1	0.90141	0.023	0.97484	0.004	-0.07432	0.023	0
324	YNL171C	YNL171C	0.74782	0.036	0.8175	0.024	-0.07427	0.036	3e-05
325	YGR146C	ECL1	0.86994	0.019	0.94848	0.016	-0.07424	0.019	0.00016
326	YBR218C	PYC2	0.98629	0.011	1.05874	0.029	-0.07418	0.011	4e-05
327	YMR294W	JNM1	0.98196	0.006	1.05628	0.02	-0.07407	0.006	0
328	YOL050C	YOL050C	0.77664	0.006	0.85301	0.013	-0.07399	0.006	2e-05
329	YFL055W	AGP3	0.91446	0.019	0.99037	0.017	-0.07278	0.019	0
330	YLL048C	YBT1	0.82486	0.04	0.90431	0.067	-0.0727	0.04	3e-05
331	YNL296W	YNL296W	0.70932	0.032	0.78397	0.015	-0.07269	0.032	3e-05
332	YIL052C	RPL34B	0.95438	0.05	1.03312	0.04	-0.07248	0.05	4e-05
333	YKL067W	YNK1	0.86049	0.007	0.93482	0.005	-0.07241	0.007	0
334	YNL229C	URE2	0.90678	0.022	0.97552	0.007	-0.07239	0.022	0
335	YER134C	YER134C	0.92359	0.012	0.99551	0.032	-0.07214	0.012	0
336	YPR083W	MDM36	0.99538	0.015	1.06918	0.024	-0.07204	0.015	0
337	YAL031C	GIP4	0.80457	0.015	0.8874	0.037	-0.07199	0.015	0.00011
338	YJL124C	LSM1	0.80866	0.003	0.87794	0.025	-0.07192	0.003	1e-05
339	YGL259W	YPS5	0.87957	0.018	0.95408	0.013	-0.07188	0.018	0.00014
340	YNL064C	YDJ1	0.64403	0.002	0.71816	0.014	-0.07184	0.002	0
341	YKL006W	RPL14A	0.81658	0.033	0.88723	0.019	-0.07178	0.033	2e-05
342	YKL027W	YKL027W	0.95365	0.013	1.02552	0.002	-0.07177	0.013	0
343	YOR312C	RPL20B	0.90478	0.02	0.97444	0.014	-0.07153	0.02	0
344	YLL016W	SDC25	0.89528	0.006	0.97039	0.017	-0.07132	0.006	1e-05
345	YBL013W	FMT1	0.81996	0.036	0.89432	0.032	-0.07121	0.036	0.00064
346	YGR043C	NQM1	0.87282	0.012	0.94359	0.013	-0.07119	0.012	0
347	YOL039W	RPP2A	1.07834	0.022	1.14874	0.007	-0.07119	0.022	0
348	YGR269W	YGR269W	0.8676	0.028	0.9291	0.036	-0.07113	0.028	1e-05
349	YNL049C	SFB2	0.95817	0.018	1.02033	0.025	-0.07089	0.018	0
350	YER130C	YER130C	0.92199	0.021	0.99176	0.01	-0.07085	0.021	0
351	YHR116W	COX23	0.74678	0.008	0.82095	0.017	-0.07069	0.008	0
352	YDR480W	DIG2	0.85784	0.022	0.94099	0.041	-0.07065	0.022	0.00023
353	YKR087C	OMA1	1.02014	0.007	1.0975	0.029	-0.0706	0.007	2e-05
354	YLR122C	YLR122C	0.9094	0.027	0.9796	0.021	-0.07051	0.027	1e-05
355	YLR337C	VRP1	0.90598	0.006	0.97847	0.024	-0.0705	0.006	1e-05
356	YBL008W	HIR1	0.995	0.017	1.06517	0.014	-0.07045	0.017	0
357	YBR298C	MAL31	0.88918	0.011	0.96266	0.017	-0.07039	0.011	5e-05
358	YEL068C	YEL068C	0.97352	0.035	1.0406	0.016	-0.07034	0.035	1e-05
359	YML029W	USA1	0.969	0.005	1.03897	0.005	-0.07015	0.005	1e-05
360	YDR289C	RTT103	0.67612	0.011	0.74731	0.019	-0.07013	0.011	0
361	YNL092W	YNL092W	1.10154	0.002	1.17104	0.019	-0.07001	0.002	0
362	YPL041C	YPL041C	0.79283	0.029	0.86824	0.03	-0.06995	0.029	1e-05
363	YPL055C	LGE1	0.62208	0.01	0.6903	0.003	-0.06987	0.01	0
364	YGR135W	PRE9	0.80572	0.022	0.88402	0.036	-0.06971	0.022	0.00025
365	YOR192C	THI72	0.95989	0.011	1.02873	0.012	-0.06941	0.011	5e-05
366	YLR015W	BRE2	0.84326	0.019	0.91091	0.004	-0.06902	0.019	0
367	YIL055C	YIL055C	0.94626	0.064	1.01356	0.003	-0.06902	0.064	8e-05
368	YLR262C	YPT6	0.96564	0.041	1.02584	0.036	-0.0689	0.041	2e-05
369	YMR234W	RNH1	0.90643	0.022	0.97733	0.007	-0.06889	0.022	0
370	YDR126W	SWF1	0.83231	0.017	0.90086	0.007	-0.06889	0.017	0
371	YHR035W	YHR035W	0.93046	0.028	1.0021	0.012	-0.06866	0.028	1e-05
372	YMR304W	UBP15	0.82716	0.007	0.89999	0.023	-0.06856	0.007	2e-05
373	YDR346C	SVF1	0.86493	0.018	0.93558	0.018	-0.06849	0.018	0
374	YMR023C	MSS1	0.86154	0.016	0.92834	0.011	-0.06848	0.016	0
375	YHL040C	ARN1	0.96624	0.014	1.03654	0.015	-0.06835	0.014	0
376	YDR511W	ACN9	0.91887	0.013	0.98732	0.025	-0.06831	0.013	0
377	YER061C	CEM1	0.90078	0.027	0.96635	0.011	-0.06825	0.027	1e-05
378	YOR368W	RAD17	0.9139	0.009	0.98162	0.007	-0.06821	0.009	3e-05
379	YKL201C	MNN4	0.948	0.016	1.01153	0.017	-0.06809	0.016	0
380	YER039C	HVG1	0.92227	0.013	0.99251	0.005	-0.06793	0.013	0
381	YJR149W	YJR149W	0.9709	0.129	1.03505	0.046	-0.06776	0.129	0.00064
382	YIL016W	SNL1	0.90151	0.024	0.9667	0.021	-0.06772	0.024	1e-05
383	YDR161W	YDR161W	0.8839	0.014	0.9631	0.06	-0.06761	0.014	8e-05
384	YNL119W	NCS2	0.84983	0.019	0.92352	0.025	-0.06759	0.019	0
385	YJR010W	MET3	0.96366	0.011	1.03053	0.026	-0.06741	0.011	4e-05
386	YJR117W	STE24	0.94343	0.047	1.01069	0.042	-0.0672	0.047	3e-05
387	YBR032W	YBR032W	0.81335	0.007	0.88264	0.023	-0.06712	0.007	3e-05
388	YCR077C	PAT1	0.69111	0.006	0.75805	0.017	-0.06711	0.006	2e-05
389	YKL103C	APE1	0.93648	0.018	0.99904	0.021	-0.06656	0.018	0
390	YEL017C-A	PMP2	1.00062	0.031	1.06071	0.023	-0.06649	0.031	1e-05
391	YMR052C-A	YMR052C-A	0.86205	0.018	0.9275	0.009	-0.06641	0.018	0
392	YKL136W	YKL136W	0.89215	0.024	0.95973	0.002	-0.06615	0.024	1e-05
393	YLR437C	DIF1	1.00934	0.019	1.07726	0.021	-0.06606	0.019	0
394	YDR344C	YDR344C	0.94078	0.032	1.00825	0.007	-0.06606	0.032	0.0004
395	YOR047C	STD1	0.90214	0.014	0.96663	0.011	-0.06587	0.014	0
396	YMR067C	UBX4	0.75687	0.005	0.82336	0.022	-0.06586	0.005	2e-05
397	YPL232W	SSO1	0.94669	0.012	1.01263	0.003	-0.06585	0.012	0
398	YLR348C	DIC1	1.02086	0.002	1.08754	0.004	-0.06578	0.002	0
399	YFR035C	YFR035C	0.86418	0.013	0.92959	0.019	-0.06572	0.013	8e-05
400	YOL075C	YOL075C	0.91715	0.004	0.98173	0.01	-0.06568	0.004	1e-05
401	YGL125W	MET13	0.91229	0.017	0.97881	0.022	-0.06552	0.017	0
402	YNL255C	GIS2	0.94082	0.02	1.01421	0.051	-0.06547	0.02	0
403	YGR004W	PEX31	0.92551	0.003	0.99074	0.014	-0.06537	0.003	0
404	YNL091W	NST1	0.80815	0.035	0.86739	0.033	-0.06529	0.035	2e-05
405	YNL056W	OCA2	1.03256	0.028	1.08767	0.033	-0.06502	0.028	1e-05
406	YKL001C	MET14	0.94244	0.016	1.01208	0.019	-0.065	0.016	0
407	YOR358W	HAP5	0.81012	0.03	0.87527	0.005	-0.06473	0.03	1e-05
408	YFL056C	AAD6	0.97644	0.007	1.04609	0.025	-0.06472	0.007	2e-05
409	YDR043C	NRG1	0.87698	0.043	0.94792	0.04	-0.0647	0.043	3e-05
410	YDR011W	SNQ2	0.94444	0.027	1.01254	0.004	-0.06458	0.027	1e-05
411	YML058W	SML1	0.85881	0.003	0.91949	0.023	-0.06449	0.003	0
412	YGR261C	APL6	0.96734	0.042	1.02671	0.032	-0.06437	0.042	2e-05
413	YLR013W	GAT3	0.90947	0.019	0.98121	0.032	-0.06422	0.019	0.00015
414	YOR327C	SNC2	0.91647	0.048	0.98675	0.028	-0.06417	0.048	4e-05
415	YDR271C	YDR271C	0.93436	0.01	1.00128	0.006	-0.06415	0.01	0
416	YHR137W	ARO9	0.9818	0.004	1.04613	0.002	-0.06403	0.004	1e-05
417	YMR133W	REC114	1.02653	0.019	1.09214	0.037	-0.06379	0.019	0
418	YKR067W	GPT2	0.83884	0.001	0.90269	0.004	-0.06376	0.001	0
419	YPL261C	YPL261C	0.88858	0.006	0.95127	0.006	-0.06373	0.006	1e-05
420	YOL132W	GAS4	0.84125	0.018	0.90343	0.009	-0.06369	0.018	0
421	YJL017W	YJL017W	0.93131	0.018	0.99401	0.019	-0.06363	0.018	0
422	YJR106W	ECM27	0.95741	0.023	1.02647	0.02	-0.06358	0.023	0.00019
423	YPR046W	MCM16	0.86744	0.025	0.93051	0.029	-0.06348	0.025	1e-05
424	YOL116W	MSN1	0.8414	0.016	0.89897	0.015	-0.06335	0.016	0
425	YKR105C	VBA5	0.86964	0.04	0.93694	0.033	-0.06331	0.04	3e-05
426	YDR178W	SDH4	0.92835	0.03	0.99156	0.032	-0.06318	0.03	1e-05
427	YDR266C	HEL2	0.91522	0.027	0.9767	0.012	-0.0631	0.027	1e-05
428	YFR007W	YFH7	0.93096	0.017	0.99399	0.009	-0.06301	0.017	0
429	YPR096C	YPR096C	0.97869	0.013	1.04629	0.031	-0.06301	0.013	6e-05
430	YNL197C	WHI3	0.88815	0.028	0.95099	0.004	-0.06299	0.028	1e-05
431	YIL066C	RNR3	0.9678	0.02	1.02384	0.033	-0.06291	0.02	0
432	YKL005C	BYE1	0.99841	0.028	1.06672	0.024	-0.06281	0.028	1e-05
433	YKL093W	MBR1	0.93325	0.015	0.99389	0.017	-0.06271	0.015	0
434	YBR126C	TPS1	0.91736	0.015	0.97986	0.031	-0.06265	0.015	0
435	YHR086W	NAM8	0.9636	0.024	1.0247	0.026	-0.06264	0.024	0
436	YPL219W	PCL8	0.93131	0.012	0.99389	0.002	-0.06253	0.012	0
437	YJL201W	ECM25	0.89539	0.039	0.95546	0.018	-0.06235	0.039	2e-05
438	YOR070C	GYP1	0.82974	0.017	0.89906	0.026	-0.06227	0.017	0
439	YKL179C	COY1	0.89281	0.038	0.95849	0.031	-0.06225	0.038	2e-05
440	YOL071W	EMI5	0.79266	0.016	0.85405	0.003	-0.06212	0.016	0
441	YPL144W	POC4	0.71893	0.028	0.77979	0.009	-0.06211	0.028	2e-05
442	YNL335W	DDI3	0.98144	0.039	1.04105	0.012	-0.06202	0.039	2e-05
443	YPL155C	KIP2	0.9018	0.005	0.96449	0.009	-0.06195	0.005	1e-05
444	YOR064C	YNG1	0.899	0.027	0.95718	0.01	-0.06182	0.027	1e-05
445	YLL051C	FRE6	0.86068	0.017	0.92283	0.01	-0.06178	0.017	0
446	YDR063W	AIM7	0.9624	0.035	1.02764	0.023	-0.06156	0.035	0.00044
447	YLR354C	TAL1	0.93527	0.025	0.99818	0.004	-0.0615	0.025	1e-05
448	YLR441C	RPS1A	0.96531	0.026	1.02716	0.036	-0.06142	0.026	1e-05
449	YNL324W	YNL324W	1.097	0.024	1.15249	0.016	-0.06133	0.024	0
450	YDL002C	NHP10	0.89044	0.021	0.95737	0.035	-0.06131	0.021	0
451	YHR057C	CPR2	0.93128	0.017	0.99426	0.024	-0.06125	0.017	0
452	YOR058C	ASE1	0.87582	0.013	0.93585	0.023	-0.06123	0.013	0
453	YMR205C	PFK2	0.89748	0.067	0.9663	0.015	-0.06087	0.067	0.00011
454	YBR014C	GRX7	0.93348	0.046	0.99577	0.032	-0.0608	0.046	3e-05
455	YHR012W	VPS29	0.97713	0.024	1.03695	0.009	-0.06064	0.024	0
456	YMR011W	HXT2	0.92603	0.015	0.982	0.03	-0.06043	0.015	9e-05
457	YOR334W	MRS2	0.87297	0.006	0.9343	0.002	-0.06037	0.006	0
458	YMR251W	GTO3	0.91653	0.002	0.97508	0.023	-0.06034	0.002	0
459	YMR194C-A	YMR194C-A	0.91169	0.036	0.97327	0.009	-0.06029	0.036	2e-05
460	YKL100C	YKL100C	0.88701	0.008	0.94781	0.004	-0.06026	0.008	3e-05
461	YPL189W	GUP2	0.93403	0.01	0.99331	0.002	-0.06004	0.01	0
462	YOR061W	CKA2	0.88203	0.01	0.94078	0.007	-0.06003	0.01	0
463	YOL083W	ATG34	0.89781	0.019	0.95375	0.023	-0.05991	0.019	0
464	YDR453C	TSA2	0.97598	0.02	1.03567	0.004	-0.05971	0.02	0
465	YFR032C	RRT5	0.90282	0.023	0.96364	0.024	-0.05957	0.023	0
466	YKL216W	URA1	0.99757	0.026	1.0532	0.016	-0.05953	0.026	0
467	YPR098C	YPR098C	0.95589	0.04	1.01525	0.023	-0.0594	0.04	2e-05
468	YPL121C	MEI5	0.94206	0.039	1.00239	0.012	-0.05927	0.039	2e-05
469	YCR085W	YCR085W	0.9549	0.007	1.01294	0.02	-0.05923	0.007	0
470	YLR407W	YLR407W	0.81007	0.05	0.87115	0.033	-0.0591	0.05	6e-05
471	YGR166W	TRS65	0.96039	0.044	1.01544	0.027	-0.05898	0.044	3e-05
472	YLR104W	LCL2	0.90728	0.013	0.96767	0.01	-0.05896	0.013	0
473	YLR341W	SPO77	0.92111	0.006	0.98008	0.002	-0.05896	0.006	2e-05
474	YKL191W	DPH2	0.80851	0.007	0.86809	0.029	-0.05886	0.007	2e-05
475	YNL297C	MON2	0.76867	0.018	0.82502	0.01	-0.0588	0.018	0
476	YKL094W	YJU3	0.89595	0.023	0.95243	0.018	-0.05877	0.023	0
477	YDL104C	QRI7	0.73995	0.002	0.80053	0.005	-0.05871	0.002	0
478	YGL237C	HAP2	0.73192	0	0.79041	0.002	-0.05823	0	0
479	YIL124W	AYR1	0.95232	0.012	1.01094	0.023	-0.05822	0.012	6e-05
480	YGR273C	YGR273C	0.92461	0.013	0.98539	0.01	-0.05821	0.013	7e-05
481	YHR067W	HTD2	0.82944	0.028	0.89277	0.02	-0.05803	0.028	1e-05
482	YDR070C	FMP16	0.8889	0.033	0.94432	0.034	-0.05798	0.033	1e-05
483	YJL112W	MDV1	0.90202	0.002	0.96397	0.02	-0.05796	0.002	0
484	YDR304C	CPR5	1.05137	0.004	1.10761	0.032	-0.0579	0.004	0
485	YOR041C	YOR041C	0.87045	0.035	0.92881	0.007	-0.05788	0.035	2e-05
486	YOR019W	YOR019W	0.88291	0.009	0.93476	0.024	-0.05787	0.009	3e-05
487	YNL147W	LSM7	0.71244	0.04	0.78092	0.038	-0.05772	0.04	5e-05
488	YNL051W	COG5	0.95515	0.021	1.01179	0.002	-0.05767	0.021	0
489	YHR159W	TDA11	1.0105	0.04	1.07101	0.038	-0.05752	0.04	2e-05
490	YIR014W	YIR014W	0.96544	0.007	1.02564	0.005	-0.0575	0.007	2e-05
491	YJL187C	SWE1	0.93165	0.049	0.97967	0.033	-0.05746	0.049	4e-05
492	YMR063W	RIM9	0.86066	0.014	0.91864	0.016	-0.05741	0.014	0
493	YJL146W	IDS2	1.00363	0.006	1.06058	0.006	-0.05731	0.006	1e-05
494	YBR010W	HHT1	1.08461	0.032	1.13842	0.018	-0.05719	0.032	1e-05
495	YBR169C	SSE2	0.93208	0.007	0.99021	0.009	-0.05717	0.007	0
496	YLR072W	YLR072W	1.05203	0.001	1.1081	0.028	-0.05716	0.001	0
497	YDR479C	PEX29	0.97678	0.022	1.03313	0.015	-0.05705	0.022	0.00016
498	YFL063W	YFL063W	0.9289	0.038	0.98334	0.016	-0.05705	0.038	2e-05
499	YNL162W	RPL42A	0.85473	0.002	0.90578	0.02	-0.05703	0.002	0
500	YAR027W	UIP3	0.90635	0.016	0.96551	0.006	-0.05684	0.016	0
501	YCR086W	CSM1	0.84694	0.01	0.90275	0.015	-0.05682	0.01	0
502	YHR154W	RTT107	0.76199	0.037	0.81738	0.018	-0.05658	0.037	3e-05
503	YOL163W	YOL163W	0.98008	0.025	1.03626	0.005	-0.05652	0.025	0
504	YML007W	YAP1	0.88611	0.009	0.94125	0.003	-0.05649	0.009	4e-05
505	YBR023C	CHS3	0.99689	0.021	1.05228	0.027	-0.05648	0.021	0
506	YMR264W	CUE1	0.95739	0.01	1.01375	0.008	-0.05638	0.01	0
507	YJL064W	YJL064W	0.97752	0.018	1.02883	0.021	-0.05634	0.018	0
508	YDR107C	TMN2	0.96313	0.006	1.01637	0.012	-0.05624	0.006	1e-05
509	YNR051C	BRE5	0.98951	0.005	1.04538	0.015	-0.05611	0.005	1e-05
510	YBR183W	YPC1	0.83766	0.007	0.89409	0.006	-0.0561	0.007	0
511	YPR060C	ARO7	0.92895	0.079	0.98202	0.012	-0.05599	0.079	0.00017
512	YLR289W	GUF1	0.89149	0.027	0.94736	0.009	-0.05593	0.027	0.0003
513	YBR148W	YSW1	0.97423	0.001	1.02407	0.011	-0.05591	0.001	0
514	YDL001W	RMD1	0.88409	0.021	0.93721	0.02	-0.05586	0.021	0
515	YPL035C	YPL035C	1.06721	0.045	1.12811	0.026	-0.05584	0.045	2e-05
516	YNL011C	YNL011C	0.8691	0.039	0.92763	0.017	-0.05584	0.039	3e-05
517	YBR203W	COS111	0.94974	0.014	1.00098	0.016	-0.05572	0.014	7e-05
518	YMR022W	UBC7	0.85223	0.086	0.90507	0.053	-0.05568	0.086	0.00028
519	YIL044C	AGE2	0.92469	0.009	0.97894	0.006	-0.05547	0.009	0
520	YGR019W	UGA1	0.91985	0.012	0.97685	0.009	-0.05543	0.012	0
521	YML076C	WAR1	1.01448	0.015	1.06452	0.021	-0.05543	0.015	0
522	YDR435C	PPM1	0.90599	0.001	0.95808	0.019	-0.05535	0.001	0
523	YLR093C	NYV1	0.85943	0.023	0.90973	0.025	-0.05534	0.023	1e-05
524	YLR436C	ECM30	0.954	0.014	1.00067	0.032	-0.05522	0.014	0
525	YER108C	YER108C	0.86014	0.018	0.91258	0.022	-0.05503	0.018	0
526	YMR250W	GAD1	0.89161	0.001	0.94688	0.006	-0.05501	0.001	0
527	YPL263C	KEL3	0.97057	0.023	1.02692	0.003	-0.05495	0.023	0
528	YIL023C	YKE4	0.98118	0.014	1.03315	0.014	-0.05492	0.014	0
529	YGL244W	RTF1	0.58125	0.01	0.63394	0.031	-0.05487	0.01	9e-05
530	YLR191W	PEX13	0.81431	0.012	0.87055	0.003	-0.05487	0.012	0
531	YMR009W	ADI1	0.94572	0.035	1.00572	0.02	-0.05485	0.035	1e-05
532	YLR393W	ATP10	0.69989	0.011	0.75456	0.025	-0.05482	0.011	8e-05
533	YKR074W	AIM29	0.92162	0.023	0.97275	0.021	-0.05472	0.023	0
534	YJR099W	YUH1	0.95579	0.179	1.00347	0.078	-0.05469	0.179	0.00175
535	YCL074W	YCL074W	0.78174	0.005	0.83683	0.005	-0.05465	0.005	2e-05
536	YDR329C	PEX3	0.87764	0.007	0.93185	0.016	-0.05461	0.007	2e-05
537	YPL195W	APL5	0.92817	0.028	0.9834	0.003	-0.05454	0.028	1e-05
538	YLR165C	PUS5	0.96136	0.01	1.03806	0.077	-0.05452	0.01	4e-05
539	YBL082C	ALG3	0.89805	0.009	0.95242	0.003	-0.05439	0.009	0
540	YPR173C	VPS4	1.03634	0.029	1.09401	0.008	-0.05414	0.029	0.00026
541	YPL038W	MET31	0.91146	0.012	0.97073	0.011	-0.05413	0.012	5e-05
542	YOR132W	VPS17	0.9767	0.013	1.0275	0.01	-0.05408	0.013	0
543	YDR210W	YDR210W	0.97319	0.048	1.0335	0.026	-0.05403	0.048	3e-05
544	YNL164C	IBD2	0.94337	0.013	1.00279	0.025	-0.054	0.013	6e-05
545	YLR313C	SPH1	1.11984	0.029	1.17929	0.066	-0.05397	0.029	0
546	YNR061C	YNR061C	0.95491	0.021	1.01223	0.02	-0.0539	0.021	0
547	YNR073C	YNR073C	0.92677	0.024	0.97902	0.013	-0.05388	0.024	0
548	YLR444C	YLR444C	0.88365	0.029	0.93363	0.026	-0.05386	0.029	1e-05
549	YPR151C	SUE1	0.86092	0.006	0.92008	0.022	-0.05382	0.006	2e-05
550	YMR027W	YMR027W	1.00913	0.015	1.05958	0.027	-0.05379	0.015	8e-05
551	YDL039C	PRM7	0.91735	0.046	0.97193	0.022	-0.05375	0.046	4e-05
552	YPL080C	YPL080C	0.93826	0.031	0.99339	0.006	-0.0537	0.031	1e-05
553	YFR056C	YFR056C	0.97507	0.027	1.03296	0.008	-0.05359	0.027	1e-05
554	YLL061W	MMP1	0.9934	0.037	1.05375	0.012	-0.05343	0.037	0.00047
555	YNL336W	COS1	1.05141	0.034	1.10246	0.009	-0.05326	0.034	1e-05
556	YGR041W	BUD9	0.89048	0.02	0.94191	0.014	-0.05308	0.02	0
557	YMR025W	CSI1	0.97544	0.02	1.01808	0.033	-0.05302	0.02	0
558	YNL031C	HHT2	0.9253	0.016	0.97459	0.019	-0.05296	0.016	0
559	YLR120C	YPS1	0.92145	0.03	0.97965	0.019	-0.05291	0.03	1e-05
560	YOR085W	OST3	1.0981	0.021	1.14305	0.081	-0.05281	0.021	0.00012
561	YCL038C	ATG22	0.97379	0.01	1.02764	0.014	-0.05276	0.01	0
562	YBR270C	BIT2	0.92577	0.016	0.98034	0.014	-0.05256	0.016	0
563	YLR384C	IKI3	0.8166	0.002	0.87008	0.002	-0.05254	0.002	0
564	YOR315W	SFG1	0.92996	0.027	0.98585	0.01	-0.05249	0.027	1e-05
565	YBL010C	YBL010C	0.86472	0.029	0.91675	0.033	-0.05248	0.029	1e-05
566	YDR537C	YDR537C	0.89424	0.003	0.94843	0.011	-0.05245	0.003	0
567	YER091C	MET6	0.916	0.006	0.96835	0.005	-0.05242	0.006	1e-05
568	YGL031C	RPL24A	0.86966	0.031	0.92529	0.004	-0.0524	0.031	1e-05
569	YBR219C	YBR219C	0.94716	0.004	0.99911	0.014	-0.05239	0.004	1e-05
570	YML012W	ERV25	0.94683	0.006	0.9985	0.003	-0.05231	0.006	0
571	YKL146W	AVT3	0.88132	0.014	0.93824	0.018	-0.05222	0.014	8e-05
572	YNL115C	YNL115C	0.97469	0.015	1.02844	0.02	-0.05219	0.015	0
573	YLR370C	ARC18	0.97202	0.019	1.02397	0.027	-0.05207	0.019	0
574	YOR197W	MCA1	1.07214	0.036	1.14337	0.09	-0.05203	0.036	1e-05
575	YBR106W	PHO88	0.84743	0.011	0.89901	0.026	-0.05201	0.011	0
576	YHR047C	AAP1	0.98506	0.036	1.03413	0.042	-0.052	0.036	1e-05
577	YGR210C	YGR210C	0.92908	0.014	0.97998	0.019	-0.05197	0.014	0
578	YJL158C	CIS3	0.95125	0.001	1.00616	0.011	-0.05195	0.001	0
579	YNL173C	MDG1	0.94498	0.044	0.99137	0.037	-0.05189	0.044	3e-05
580	YGR217W	CCH1	0.92465	0.013	0.97523	0.006	-0.05174	0.013	0
581	YDR319C	YFT2	0.99461	0.029	1.04711	0.007	-0.05155	0.029	1e-05
582	YKL163W	PIR3	0.84404	0.053	0.89399	0.021	-0.05149	0.053	7e-05
583	YOR092W	ECM3	0.87126	0.028	0.91574	0.022	-0.05147	0.028	1e-05
584	YMR121C	RPL15B	0.93862	0.017	0.9927	0.018	-0.05142	0.017	0
585	YPL166W	ATG29	0.95643	0.01	1.00758	0.003	-0.05138	0.01	0
586	YGR232W	NAS6	0.92629	0.017	0.97504	0.02	-0.05128	0.017	0
587	YLR320W	MMS22	0.75655	0.025	0.806	0.013	-0.05124	0.025	1e-05
588	YBR289W	SNF5	0.63169	0.014	0.68235	0.007	-0.05117	0.014	0
589	YJL212C	OPT1	0.9885	0.039	1.0361	0.016	-0.05116	0.039	2e-05
590	YLR372W	SUR4	0.72912	0.079	0.78687	0.077	-0.05113	0.079	0.00034
591	YOR360C	PDE2	0.95129	0.037	1.00648	0.028	-0.05108	0.037	2e-05
592	YFR041C	ERJ5	0.86935	0.033	0.91275	0.026	-0.05105	0.033	2e-05
593	YKL033W-A	YKL033W-A	0.98845	0.032	1.03823	0.023	-0.05105	0.032	1e-05
594	YOR090C	PTC5	0.81185	0.004	0.8601	0.005	-0.05094	0.004	1e-05
595	YLR220W	CCC1	0.97364	0.092	1.02152	0.013	-0.05067	0.092	0.00023
596	YIR037W	HYR1	1.01722	0.019	1.05857	0.032	-0.05054	0.019	0
597	YGR108W	CLB1	0.97616	0.014	1.0271	0.002	-0.05054	0.014	0
598	YNL279W	PRM1	0.90742	0.003	0.95764	0.005	-0.05053	0.003	0
599	YMR312W	ELP6	0.76542	0.015	0.81694	0.02	-0.05048	0.015	0
600	YGR227W	DIE2	0.90179	0.019	0.95086	0.01	-0.05025	0.019	0
601	YIL043C	CBR1	0.94431	0.004	0.99435	0.008	-0.05009	0.004	1e-05
602	YGR067C	YGR067C	0.94193	0.059	0.99943	0.077	-0.05005	0.059	7e-05
603	YDR270W	CCC2	1.04403	0.016	1.09402	0.015	-0.05004	0.016	0
604	YBR217W	ATG12	0.97081	0.004	1.01965	0.024	-0.05004	0.004	0
605	YKR003W	OSH6	0.96836	0.045	1.01116	0.03	-0.05002	0.045	3e-05
606	YGL174W	BUD13	0.81874	0.022	0.86835	0.013	-0.05001	0.022	1e-05
607	YOR386W	PHR1	0.93722	0.01	0.9885	0.019	-0.04997	0.01	0
608	YJR038C	YJR038C	0.95514	0.042	1.00232	0.033	-0.04991	0.042	2e-05
609	YCR027C	RHB1	0.96151	0.018	1.01227	0.02	-0.04986	0.018	0
610	YCR030C	SYP1	0.96981	0.013	1.02079	0.013	-0.04984	0.013	6e-05
611	YKL158W	YKL158W	1.00801	0.026	1.0546	0.007	-0.04959	0.026	0
612	YHR077C	NMD2	0.94333	0.031	0.99146	0.004	-0.04958	0.031	1e-05
613	YMR017W	SPO20	1.00983	0.027	1.05895	0.006	-0.04957	0.027	1e-05
614	YBR186W	PCH2	0.93711	0.023	0.98257	0.025	-0.04955	0.023	0
615	YOL053W	AIM39	0.6804	0.015	0.73479	0.046	-0.04952	0.015	0.00016
616	YOL141W	PPM2	1.01322	0.026	1.06369	0.026	-0.04946	0.026	0
617	YOL013C	HRD1	1.0005	0.006	1.04704	0.017	-0.04945	0.006	1e-05
618	YHR031C	RRM3	1.06411	0.029	1.11262	0.006	-0.04938	0.029	1e-05
619	YGR122C-A	YGR122C-A	1.13205	0.043	1.18638	0.035	-0.04936	0.043	1e-05
620	YHR162W	MPC2	0.74188	0.033	0.79294	0.024	-0.04926	0.033	3e-05
621	YNL004W	HRB1	1.06001	0.016	1.09959	0.032	-0.04923	0.016	0
622	YLR038C	COX12	0.79366	0.035	0.85313	0.037	-0.04908	0.035	2e-05
623	YLR443W	ECM7	0.86373	0.008	0.91833	0.026	-0.04895	0.008	0
624	YMR163C	INP2	0.96347	0.028	1.01319	0.019	-0.04895	0.028	1e-05
625	YPR026W	ATH1	1.00814	0.015	1.05933	0.014	-0.04882	0.015	0
626	YHR191C	CTF8	0.86732	0.038	0.91327	0.006	-0.04864	0.038	2e-05
627	YHL009C	YAP3	0.97795	0.03	1.02616	0.04	-0.04862	0.03	1e-05
628	YDR438W	THI74	0.91548	0.03	0.9647	0.003	-0.04854	0.03	1e-05
629	YKR057W	RPS21A	0.82231	0.013	0.87866	0.015	-0.04851	0.013	9e-05
630	YML081C-A	ATP18	0.9604	0.005	1.00373	0.028	-0.04838	0.005	1e-05
631	YDR256C	CTA1	0.93002	0.012	0.97781	0.008	-0.04829	0.012	6e-05
632	YLR112W	YLR112W	0.93764	0.014	0.98313	0.013	-0.04828	0.014	0
633	YMR010W	YMR010W	0.83167	0.02	0.8791	0.033	-0.04814	0.02	0
634	YLR133W	CKI1	0.91874	0.002	0.96628	0.008	-0.04813	0.002	0
635	YJL060W	BNA3	0.91405	0.019	0.9612	0.009	-0.04809	0.019	0
636	YOL048C	RRT8	0.84805	0.002	0.89411	0.023	-0.04809	0.002	0
637	YBR161W	CSH1	0.93782	0.026	0.98762	0.013	-0.04809	0.026	1e-05
638	YMR180C	CTL1	0.90259	0.048	0.95327	0.033	-0.04808	0.048	4e-05
639	YHR046C	INM1	0.94635	0.014	0.99127	0.008	-0.0479	0.014	0
640	YOR347C	PYK2	0.96268	0.006	1.0091	0.018	-0.04787	0.006	1e-05
641	YIL054W	YIL054W	0.93849	0.049	0.9877	0.027	-0.04787	0.049	4e-05
642	YFR021W	ATG18	1.00434	0.022	1.05493	0.008	-0.04783	0.022	0.00016
643	YCL032W	STE50	0.88793	0.023	0.93704	0.006	-0.04778	0.023	0
644	YOR314W	YOR314W	1.00881	0.012	1.05563	0.02	-0.0476	0.012	0
645	YBR125C	PTC4	0.97411	0.086	1.02776	0.015	-0.0476	0.086	0.00019
646	YDR049W	VMS1	0.93581	0.03	0.98383	0.024	-0.04744	0.03	1e-05
647	YOR321W	PMT3	0.91495	0.017	0.96266	0.015	-0.04743	0.017	0
648	YMR078C	CTF18	0.80706	0.022	0.85462	0.026	-0.04741	0.022	1e-05
649	YOR136W	IDH2	0.87149	0.023	0.92407	0.013	-0.04738	0.023	0.00022
650	YCR069W	CPR4	1.01525	0.023	1.07027	0.026	-0.04736	0.023	0
651	YOR052C	YOR052C	0.92478	0.051	0.97264	0.034	-0.0473	0.051	5e-05
652	YOR005C	DNL4	0.93245	0.016	0.97556	0.015	-0.04714	0.016	0
653	YDR071C	PAA1	0.97506	0.015	1.02275	0.014	-0.04706	0.015	0
654	YGL229C	SAP4	1.01527	0.019	1.06123	0.004	-0.04694	0.019	0
655	YLR094C	GIS3	0.96573	0.009	1.01293	0.011	-0.04688	0.009	3e-05
656	YKL079W	SMY1	0.95225	0.021	0.99902	0.013	-0.04685	0.021	0
657	YOR222W	ODC2	0.9131	0.027	0.96222	0.025	-0.0468	0.027	1e-05
658	YJR095W	SFC1	0.94273	0.038	0.97933	0.039	-0.04673	0.038	2e-05
659	YOR338W	YOR338W	0.93417	0.028	0.9805	0.003	-0.04661	0.028	1e-05
660	YOL031C	SIL1	0.88461	0.027	0.9269	0.014	-0.0466	0.027	1e-05
661	YMR154C	RIM13	0.89709	0.002	0.94571	0.03	-0.04659	0.002	0
662	YGL211W	NCS6	0.80123	0.026	0.84795	0.018	-0.04652	0.026	1e-05
663	YHR092C	HXT4	0.87712	0.008	0.92891	0.018	-0.0465	0.008	0
664	YJL094C	KHA1	1.07516	0.008	1.11713	0.008	-0.04645	0.008	2e-05
665	YIL072W	HOP1	0.89071	0.019	0.94639	0.047	-0.04644	0.019	0.00015
666	YOL030W	GAS5	1.00448	0.029	1.04915	0.025	-0.04638	0.029	1e-05
667	YGR001C	YGR001C	0.89478	0.023	0.94379	0.015	-0.04635	0.023	0.00023
668	YOR027W	STI1	0.87418	0.007	0.91936	0.007	-0.04613	0.007	2e-05
669	YGR117C	YGR117C	0.99793	0.021	1.04556	0.024	-0.0461	0.021	0
670	YER019C-A	SBH2	0.92881	0.009	0.97435	0.007	-0.04608	0.009	0
671	YMR085W	YMR085W	0.99699	0.006	1.04369	0.022	-0.04607	0.006	1e-05
672	YKL087C	CYT2	0.75557	0.003	0.8031	0.014	-0.04607	0.003	0
673	YPR011C	YPR011C	1.06983	0.026	1.1198	0.03	-0.04607	0.026	0
674	YKL075C	YKL075C	0.89086	0.024	0.95084	0.068	-0.04605	0.024	0.00025
675	YDR127W	ARO1	0.72473	0.009	0.77302	0.005	-0.04604	0.009	5e-05
676	YDL197C	ASF2	0.98386	0.043	1.03297	0.018	-0.0459	0.043	2e-05
677	YDR525W	YDR525W	1.00281	0.009	1.05109	0.018	-0.04589	0.009	3e-05
678	YBL078C	ATG8	0.89318	0.016	0.94111	0.024	-0.04589	0.016	0
679	YLR176C	RFX1	0.99765	0.036	1.0481	0.01	-0.04586	0.036	1e-05
680	YBR078W	ECM33	0.98884	0.069	1.03642	0.011	-0.04574	0.069	9e-05
681	YOL052C	SPE2	0.85075	0.038	0.89525	0.012	-0.04563	0.038	2e-05
682	YOL049W	GSH2	0.81541	0.003	0.85901	0.003	-0.04559	0.003	1e-05
683	YBL009W	ALK2	1.0027	0.019	1.04845	0.029	-0.04559	0.019	0
684	YDR186C	YDR186C	0.90628	0.03	0.95177	0.01	-0.04555	0.03	1e-05
685	YNR020C	ATP23	0.61326	0.034	0.6579	0.03	-0.04548	0.034	5e-05
686	YKR012C	YKR012C	0.91258	0.049	0.95321	0.028	-0.04545	0.049	4e-05
687	YML109W	ZDS2	0.99886	0.016	1.04141	0.011	-0.04544	0.016	0
688	YLR233C	EST1	0.4146	0.023	0.45218	0.033	-0.04538	0.023	5e-05
689	YDR519W	FPR2	0.94211	0.009	0.98657	0.012	-0.04525	0.009	0
690	YER162C	RAD4	1.00308	0.031	1.05663	0.027	-0.04524	0.031	1e-05
691	YIR033W	MGA2	1.02284	0.023	1.06368	0.021	-0.04512	0.023	0
692	YIR020C	YIR020C	1.00463	0.046	1.04776	0.027	-0.04499	0.046	3e-05
693	YBL005W	PDR3	0.90523	0.02	0.95403	0.027	-0.04496	0.02	0
694	YLR306W	UBC12	0.88708	0.029	0.92418	0.032	-0.04486	0.029	1e-05
695	YLR410W	VIP1	1.02186	0.047	1.06418	0.016	-0.04475	0.047	3e-05
696	YJR040W	GEF1	0.98874	0.036	1.03406	0.019	-0.04473	0.036	1e-05
697	YMR012W	CLU1	0.96155	0.018	1.01256	0.025	-0.0446	0.018	0.00012
698	YFL013C	IES1	1.03844	0.062	1.09199	0.046	-0.04455	0.062	6e-05
699	YCR028C-A	RIM1	0.78039	0.024	0.82674	0.017	-0.04453	0.024	1e-05
700	YML090W	YML090W	0.89658	0.064	0.9427	0.008	-0.04452	0.064	0.0001
701	YLR308W	CDA2	0.91766	0.008	0.96547	0.004	-0.04439	0.008	0
702	YLR389C	STE23	0.91311	0.041	0.95593	0.017	-0.04432	0.041	2e-05
703	YIL036W	CST6	0.89565	0.001	0.94072	0.007	-0.04432	0.001	0
704	YFR024C	YFR024C	0.96181	0.026	1.00766	0.011	-0.04428	0.026	1e-05
705	YPL172C	COX10	0.8264	0.004	0.86829	0.01	-0.04427	0.004	1e-05
706	YGR243W	FMP43	0.89766	0.009	0.93909	0.019	-0.04422	0.009	4e-05
707	YIL111W	COX5B	1.01847	0.027	1.0558	0.033	-0.04422	0.027	1e-05
708	YPL056C	LCL1	1.01782	0.019	1.0675	0.03	-0.0442	0.019	0
709	YCR050C	YCR050C	0.90451	0.025	0.94893	0.016	-0.044	0.025	1e-05
710	YLR326W	YLR326W	0.90487	0.033	0.94979	0.002	-0.04395	0.033	0.00043
711	YKR019C	IRS4	0.94888	0.03	0.99181	0.01	-0.0439	0.03	1e-05
712	YMR294W-A	YMR294W-A	1.01657	0.009	1.06027	0.001	-0.04388	0.009	0
713	YPR004C	AIM45	0.89112	0.024	0.93828	0.006	-0.04385	0.024	1e-05
714	YER052C	HOM3	0.96435	0.045	1.00679	0.026	-0.04383	0.045	3e-05
715	YGR259C	YGR259C	0.92078	0.078	0.97038	0.038	-0.04382	0.078	0.00017
716	YDR109C	YDR109C	0.95731	0.026	1.00328	0.019	-0.04381	0.026	1e-05
717	YNL077W	APJ1	1.00235	0.022	1.04748	0.019	-0.04377	0.022	0
718	YOR383C	FIT3	0.96611	0.013	1.00754	0.021	-0.04362	0.013	0
719	YDL096C	YDL096C	0.9298	0.006	0.9749	0.022	-0.0436	0.006	1e-05
720	YIL158W	AIM20	1.01595	0.017	1.06012	0.007	-0.04358	0.017	0
721	YAL022C	FUN26	0.90357	0.035	0.92499	0.074	-0.04349	0.035	2e-05
722	YDR414C	ERD1	0.96294	0.178	1.00375	0.092	-0.04328	0.178	0.00168
723	YOR080W	DIA2	0.79672	0.014	0.83677	0.024	-0.04328	0.014	0
724	YKL178C	STE3	0.94943	0.032	0.99576	0.022	-0.0432	0.032	0.00037
725	YAL053W	FLC2	0.96507	0.005	1.01103	0.016	-0.04319	0.005	0
726	YLR035C	MLH2	0.92868	0.001	0.97377	0.012	-0.04313	0.001	0
727	YGR052W	FMP48	1.02145	0.022	1.06551	0.025	-0.04312	0.022	0
728	YCR065W	HCM1	0.9868	0.019	1.02552	0.021	-0.04308	0.019	0
729	YGL037C	PNC1	0.95668	0.018	0.99855	0.022	-0.04308	0.018	0
730	YJL077C	ICS3	0.86231	0.023	0.90481	0.007	-0.04299	0.023	0
731	YLR041W	YLR041W	0.93945	0.004	0.98127	0.008	-0.04298	0.004	1e-05
732	YHR176W	FMO1	0.92935	0.003	0.97075	0.011	-0.04297	0.003	0
733	YBR249C	ARO4	0.96106	0.008	1.00704	0.035	-0.04291	0.008	2e-05
734	YLL055W	YCT1	0.89403	0.019	0.93869	0.016	-0.04289	0.019	0
735	YBL098W	BNA4	1.01711	0.008	1.05995	0.011	-0.04285	0.008	0
736	YNR009W	NRM1	0.98827	0.012	1.02983	0.008	-0.04282	0.012	0
737	YER063W	THO1	0.93551	0.03	0.97896	0.005	-0.04279	0.03	1e-05
738	YCR076C	FUB1	1.08366	0.029	1.13192	0.037	-0.04276	0.029	1e-05
739	YJR039W	YJR039W	1.01482	0.015	1.06329	0.033	-0.04273	0.015	7e-05
740	YOL046C	YOL046C	1.015	0.024	1.05547	0.045	-0.04265	0.024	0
741	YKL031W	YKL031W	0.92177	0.035	0.96806	0.036	-0.04264	0.035	2e-05
742	YNL291C	MID1	1.05985	0.036	1.10637	0.018	-0.04263	0.036	1e-05
743	YOR044W	IRC23	0.8986	0.011	0.94018	0.004	-0.04262	0.011	0
744	YHR151C	MTC6	0.9307	0.035	0.97723	0.021	-0.0426	0.035	1e-05
745	YNL223W	ATG4	0.99801	0.016	1.03673	0.013	-0.04259	0.016	0
746	YDR250C	YDR250C	0.97276	0.032	1.01193	0.013	-0.04256	0.032	1e-05
747	YHR155W	YSP1	0.86344	0.028	0.9075	0.022	-0.04256	0.028	1e-05
748	YIL098C	FMC1	0.94123	0.019	0.98077	0.039	-0.04255	0.019	0
749	YNL294C	RIM21	0.93451	0.007	0.97696	0.022	-0.04252	0.007	0
750	YNL010W	YNL010W	1.0375	0.052	1.07664	0.005	-0.04233	0.052	3e-05
751	YKL047W	ANR2	0.9776	0.034	1.02004	0.01	-0.04226	0.034	1e-05
752	YPL194W	DDC1	0.97831	0.021	1.01934	0.017	-0.04222	0.021	0.00015
753	YAR023C	YAR023C	0.96944	0.014	1.01081	0.005	-0.04222	0.014	0
754	YMR233W	TRI1	0.97778	0.01	1.01901	0.001	-0.04221	0.01	0
755	YCR098C	GIT1	1.00074	0.006	1.04397	0.003	-0.04212	0.006	0
756	YIL009C-A	EST3	0.90026	0.036	0.9399	0.006	-0.04207	0.036	2e-05
757	YMR158C-A	YMR158C-A	1.01053	0.049	1.05678	0.026	-0.04206	0.049	3e-05
758	YDR420W	HKR1	0.96922	0.037	1.01187	0.016	-0.04182	0.037	2e-05
759	YIL025C	YIL025C	0.94503	0.025	0.98417	0.01	-0.04181	0.025	1e-05
760	YEL023C	YEL023C	0.98273	0.009	1.02637	0.003	-0.04173	0.009	3e-05
761	YIL113W	SDP1	0.99245	0.004	1.03193	0.021	-0.04168	0.004	1e-05
762	YCR101C	YCR101C	0.96114	0.01	1.00442	0.02	-0.04165	0.01	3e-05
763	YGR144W	THI4	0.95805	0.02	1.00029	0.001	-0.04163	0.02	0
764	YDR080W	VPS41	1.08088	0.024	1.12164	0.004	-0.04163	0.024	0
765	YAL018C	YAL018C	1.05597	0.02	1.09556	0.03	-0.0416	0.02	0
766	YMR127C	SAS2	0.94527	0.014	0.98765	0.017	-0.04156	0.014	0
767	YJL045W	YJL045W	1.01845	0.017	1.05869	0.019	-0.04153	0.017	0
768	YLR406C	RPL31B	0.85126	0.014	0.88956	0.019	-0.04148	0.014	0
769	YHR033W	YHR033W	0.96699	0.004	1.0121	0.029	-0.04148	0.004	1e-05
770	YHR189W	PTH1	0.84128	0.048	0.88878	0.034	-0.04143	0.048	5e-05
771	YML060W	OGG1	1.01879	0.026	1.05845	0.005	-0.04139	0.026	0
772	YHL035C	VMR1	1.02257	0.011	1.06724	0.011	-0.04137	0.011	0
773	YBL072C	RPS8A	1.01049	0.023	1.04681	0.022	-0.04134	0.023	0
774	YOR163W	DDP1	0.99431	0.01	1.03004	0.008	-0.04129	0.01	3e-05
775	YGL250W	RMR1	0.96077	0.019	1.00415	0.004	-0.04128	0.019	0
776	YFL040W	YFL040W	0.99557	0.016	1.03247	0.021	-0.04125	0.016	0
777	YIL134W	FLX1	0.92207	0.045	0.96186	0.063	-0.04123	0.045	3e-05
778	YPR106W	ISR1	0.90586	0.018	0.95048	0.014	-0.04112	0.018	0
779	YER051W	JHD1	0.97196	0.03	1.01583	0.011	-0.04105	0.03	1e-05
780	YOR067C	ALG8	0.99243	0.018	1.03462	0.014	-0.04105	0.018	0
781	YJL193W	YJL193W	0.98111	0.034	1.01916	0.026	-0.04102	0.034	1e-05
782	YDL172C	YDL172C	0.96874	0.015	1.00405	0.024	-0.04094	0.015	0
783	YLR374C	YLR374C	0.9615	0.069	0.99929	0.009	-0.04092	0.069	0.0001
784	YLL041C	SDH2	0.81221	0.04	0.8564	0.011	-0.04089	0.04	3e-05
785	YPL163C	SVS1	0.91057	0.015	0.95337	0.018	-0.04057	0.015	0
786	YGR287C	IMA1	1.0381	0.065	1.06974	0.076	-0.04055	0.065	7e-05
787	YMR252C	YMR252C	0.79377	0.004	0.83382	0.012	-0.04054	0.004	1e-05
788	YJL170C	ASG7	1.10836	0.02	1.14619	0.034	-0.04051	0.02	0
789	YKR098C	UBP11	0.98101	0.023	1.03108	0.041	-0.04048	0.023	0
790	YGL126W	SCS3	0.99618	0.03	1.03625	0.004	-0.04038	0.03	1e-05
791	YML032C	RAD52	0.86762	0.012	0.90927	0.004	-0.04037	0.012	6e-05
792	YDR369C	XRS2	0.81763	0.006	0.85821	0.009	-0.04033	0.006	0
793	YBR208C	DUR1	0.91294	0.005	0.95566	0.011	-0.04029	0.005	0
794	YML051W	GAL80	0.95038	0.051	0.98251	0.046	-0.04024	0.051	0.00097
795	YNR012W	URK1	0.8964	0.005	0.9304	0.019	-0.04015	0.005	1e-05
796	YHR193C	EGD2	0.98715	0.02	1.02581	0.011	-0.04014	0.02	0
797	YBR107C	IML3	0.8972	0.017	0.93672	0.003	-0.0401	0.017	0
798	YPR091C	NVJ2	0.91009	0.013	0.9536	0.004	-0.04006	0.013	0
799	YPL109C	YPL109C	0.91314	0.05	0.95298	0.038	-0.04005	0.05	5e-05
800	YBR184W	YBR184W	0.93879	0.024	0.97548	0.03	-0.04001	0.024	0
801	YJR043C	POL32	0.92266	0.027	0.96184	0.013	-0.03991	0.027	1e-05
802	YPR157W	TDA6	1.00858	0.009	1.05103	0.004	-0.03991	0.009	0
803	YOR037W	CYC2	0.82927	0.017	0.87	0.007	-0.03984	0.017	0.00013
804	YAL024C	LTE1	0.99843	0	1.04029	0.001	-0.03978	0	0
805	YGL158W	RCK1	0.98122	0.013	1.02087	0.017	-0.03971	0.013	0
806	YIR027C	DAL1	0.98231	0.026	1.02152	0.052	-0.03959	0.026	1e-05
807	YOR179C	SYC1	0.884	0.014	0.92277	0.005	-0.03958	0.014	9e-05
808	YJL105W	SET4	0.92497	0.053	0.96175	0.028	-0.03954	0.053	5e-05
809	YGL140C	YGL140C	1.05229	0.028	1.09408	0.005	-0.03953	0.028	1e-05
810	YHR139C	SPS100	0.88571	0.004	0.92316	0.012	-0.03953	0.004	1e-05
811	YDL191W	RPL35A	0.89768	0.008	0.94148	0.02	-0.03949	0.008	0
812	YDR520C	URC2	0.93328	0.009	0.96796	0.017	-0.03945	0.009	0
813	YDR358W	GGA1	0.92729	0.029	0.97102	0.011	-0.03938	0.029	1e-05
814	YBR098W	MMS4	0.87472	0.022	0.91398	0.004	-0.03937	0.022	0
815	YDL023C	YDL023C	0.9732	0.004	1.01147	0.004	-0.03934	0.004	1e-05
816	YOL128C	YGK3	1.00424	0.017	1.04204	0.021	-0.03932	0.017	0
817	YLR395C	COX8	0.9345	0.026	0.97277	0.028	-0.03923	0.026	1e-05
818	YNL253W	TEX1	0.92844	0.019	0.96706	0.032	-0.0392	0.019	0
819	YPL139C	UME1	0.87232	0.001	0.91488	0.013	-0.03917	0.001	0
820	YOR111W	YOR111W	1.01245	0.019	1.05233	0.019	-0.03898	0.019	0.00012
821	YCL044C	MGR1	0.92698	0.007	0.9721	0.027	-0.03892	0.007	2e-05
822	YFL030W	AGX1	0.82686	0.011	0.86365	0.028	-0.03887	0.011	6e-05
823	YFL027C	GYP8	0.96264	0.014	1.00205	0.026	-0.03884	0.014	0
824	YER150W	SPI1	0.97855	0.024	1.01822	0.011	-0.03878	0.024	0
825	YHL023C	NPR3	0.99777	0.026	1.03554	0.031	-0.03878	0.026	0
826	YDR098C	GRX3	0.9577	0.001	0.9974	0.01	-0.03875	0.001	0
827	YOR333C	YOR333C	0.92663	0.015	0.96767	0.014	-0.03873	0.015	0
828	YOR106W	VAM3	0.98394	0.014	1.01977	0.017	-0.03865	0.014	0
829	YLR350W	ORM2	0.86444	0.018	0.90555	0.005	-0.03864	0.018	0
830	YHR132C	ECM14	0.98111	0.01	1.01545	0.019	-0.03863	0.01	0
831	YBR069C	TAT1	0.99385	0.026	1.026	0.027	-0.03863	0.026	0.00024
832	YGR242W	YGR242W	0.97962	0.071	1.01533	0.01	-0.03859	0.071	0.0001
833	YMR119W	ASI1	0.99247	0.017	1.02534	0.019	-0.03854	0.017	0.0001
834	YJR037W	YJR037W	0.95254	0.012	0.9923	0.005	-0.03852	0.012	6e-05
835	YMR244W	YMR244W	0.95764	0.02	0.99337	0.023	-0.03851	0.02	0.00015
836	YCR010C	ADY2	0.9417	0.004	0.98029	0.008	-0.03847	0.004	1e-05
837	YNL009W	IDP3	1.03808	0.022	1.07624	0.01	-0.03845	0.022	0
838	YML119W	YML119W	0.92626	0.005	0.96149	0.017	-0.03841	0.005	1e-05
839	YGR270W	YTA7	0.96534	0.034	0.99854	0.023	-0.03827	0.034	1e-05
840	YDR471W	RPL27B	0.85517	0.004	0.89646	0.008	-0.03824	0.004	1e-05
841	YLR364W	GRX8	0.9081	0.035	0.94923	0.047	-0.03821	0.035	2e-05
842	YOR082C	YOR082C	0.87349	0.023	0.90761	0.015	-0.03796	0.023	1e-05
843	YJR111C	YJR111C	0.91247	0.04	0.94818	0.01	-0.03793	0.04	2e-05
844	YJL126W	NIT2	1.01925	0.05	1.0581	0.054	-0.0379	0.05	3e-05
845	YDL006W	PTC1	0.90151	0.029	0.9393	0.004	-0.0379	0.029	1e-05
846	YMR086W	SEG1	0.9803	0.024	1.01044	0.026	-0.03786	0.024	0
847	YIL005W	EPS1	0.9907	0.001	1.02551	0.015	-0.03786	0.001	0
848	YOR115C	TRS33	1.07538	0.028	1.11095	0.026	-0.03785	0.028	0
849	YIL042C	PKP1	1.01974	0.018	1.06333	0.03	-0.03783	0.018	0
850	YNR067C	DSE4	0.90167	0.022	0.93877	0.001	-0.03783	0.022	0
851	YLR241W	YLR241W	0.90826	0.038	0.9465	0.013	-0.0378	0.038	2e-05
852	YIL008W	URM1	0.82592	0.035	0.85337	0.041	-0.03778	0.035	2e-05
853	YOR248W	YOR248W	1.00091	0.01	1.04394	0.035	-0.03771	0.01	3e-05
854	YFL013W-A	YFL013W-A	0.99601	0.005	1.03006	0.019	-0.03769	0.005	0
855	YOR292C	YOR292C	0.9333	0.033	0.97225	0.011	-0.03769	0.033	1e-05
856	YMR304C-A	YMR304C-A	0.95748	0.01	0.99247	0.014	-0.03761	0.01	3e-05
857	YDR158W	HOM2	0.90012	0.011	0.93712	0.004	-0.03758	0.011	5e-05
858	YNL325C	FIG4	1.15193	0.021	1.18896	0.011	-0.03753	0.021	0.00011
859	YGL208W	SIP2	0.94805	0.004	0.98776	0.008	-0.03748	0.004	1e-05
860	YOL037C	YOL037C	1.04204	0.023	1.07773	0.012	-0.03746	0.023	0
861	YMR190C	SGS1	0.88391	0.033	0.9198	0.034	-0.03742	0.033	1e-05
862	YGL032C	AGA2	0.87763	0.037	0.90533	0.041	-0.03735	0.037	2e-05
863	YPL197C	YPL197C	0.90192	0.006	0.93693	0.04	-0.03734	0.006	1e-05
864	YDR402C	DIT2	0.94859	0.002	0.98618	0.01	-0.03734	0.002	0
865	YDR042C	YDR042C	0.99312	0.016	1.03366	0.007	-0.03732	0.016	0
866	YDR445C	YDR445C	1.0156	0.034	1.05928	0.038	-0.03726	0.034	1e-05
867	YEL006W	YEA6	0.91837	0.004	0.94852	0.042	-0.03722	0.004	1e-05
868	YIR042C	YIR042C	0.95397	0.024	0.98869	0.019	-0.03706	0.024	0
869	YDR242W	AMD2	0.98804	0.011	1.02439	0.007	-0.03705	0.011	0
870	YKL148C	SDH1	0.88195	0.024	0.91855	0.014	-0.03704	0.024	1e-05
871	YLR282C	YLR282C	0.93632	0.037	0.97459	0.02	-0.03692	0.037	2e-05
872	YEL047C	FRD1	0.95315	0.026	0.99032	0.014	-0.03691	0.026	1e-05
873	YOR359W	VTS1	0.87031	0.033	0.90476	0.016	-0.0369	0.033	0.00049
874	YBR182C	SMP1	0.94816	0.014	0.98532	0.009	-0.03684	0.014	0
875	YEL011W	GLC3	1.02531	0.041	1.05864	0.013	-0.03681	0.041	2e-05
876	YGL196W	DSD1	0.96096	0.074	0.99665	0.042	-0.03681	0.074	0.00013
877	YLR456W	YLR456W	1.00787	0.01	1.04308	0.024	-0.03679	0.01	0
878	YOR263C	YOR263C	0.92122	0.002	0.95924	0.002	-0.03679	0.002	0
879	YIL112W	HOS4	0.96392	0.008	1.00129	0.004	-0.03676	0.008	2e-05
880	YDR001C	NTH1	0.90194	0.017	0.94119	0.011	-0.03674	0.017	0
881	YPL069C	BTS1	0.90917	0.018	0.94461	0.003	-0.03673	0.018	0
882	YNL326C	PFA3	0.9288	0.02	0.97036	0.027	-0.03651	0.02	0
883	YNL170W	YNL170W	0.62664	0.012	0.66201	0.019	-0.03649	0.012	0
884	YDR108W	TRS85	0.90691	0.005	0.94488	0.008	-0.03642	0.005	1e-05
885	YNR007C	ATG3	1.09128	0.026	1.13235	0.06	-0.03641	0.026	0
886	YDL035C	GPR1	0.89291	0.014	0.92863	0.006	-0.03641	0.014	0
887	YMR119W	ASI1	1.01682	0.021	1.05911	0.013	-0.03633	0.021	0.00015
888	YDR538W	PAD1	0.90968	0.028	0.94688	0.02	-0.03627	0.028	1e-05
889	YDL177C	YDL177C	0.97503	0.028	1.00957	0.017	-0.03627	0.028	1e-05
890	YER123W	YCK3	0.95886	0.014	0.99487	0.019	-0.03622	0.014	0
891	YHR006W	STP2	0.9054	0.027	0.93988	0.023	-0.03621	0.027	1e-05
892	YGR153W	YGR153W	0.89341	0.016	0.93119	0.006	-0.03614	0.016	0
893	YAL068C	PAU8	0.95643	0.01	0.99395	0.024	-0.03614	0.01	0
894	YGR200C	ELP2	0.73678	0.028	0.76395	0.033	-0.03609	0.028	2e-05
895	YFL012W	YFL012W	0.92342	0.019	0.96123	0.005	-0.03604	0.019	0
896	YBR041W	FAT1	1.00058	0.028	1.03389	0.016	-0.03599	0.028	1e-05
897	YHR059W	FYV4	0.7216	0.011	0.75504	0.005	-0.03595	0.011	0
898	YDR469W	SDC1	0.81299	0.002	0.84509	0.014	-0.03585	0.002	0
899	YKL109W	HAP4	0.82193	0.011	0.85961	0.01	-0.03579	0.011	6e-05
900	YNL089C	YNL089C	1.04239	0.034	1.08082	0.023	-0.03579	0.034	1e-05
901	YOR271C	FSF1	0.9741	0.008	1.00798	0.005	-0.03577	0.008	2e-05
902	YJR126C	VPS70	0.96989	0.01	1.00319	0.016	-0.03575	0.01	4e-05
903	YJR077C	MIR1	0.9133	0.041	0.95246	0.023	-0.03571	0.041	2e-05
904	YHR194W	MDM31	0.63582	0.002	0.67305	0.024	-0.03571	0.002	0
905	YER109C	FLO8	0.9617	0.003	0.99804	0.014	-0.03569	0.003	0
906	YKL187C	YKL187C	1.04037	0.02	1.07953	0.015	-0.03567	0.02	0.00012
907	YPL100W	ATG21	1.00923	0.001	1.04705	0.005	-0.03564	0.001	0
908	YDR247W	VHS1	0.98119	0.014	1.01764	0.012	-0.03551	0.014	0
909	YGR124W	ASN2	0.96128	0.003	0.99841	0.005	-0.03545	0.003	0
910	YKL051W	SFK1	0.90281	0.008	0.94191	0.018	-0.03545	0.008	2e-05
911	YGL177W	YGL177W	1.04206	0.002	1.07558	0.025	-0.03541	0.002	0
912	YDL113C	ATG20	0.99091	0.015	1.02663	0.001	-0.03538	0.015	0
913	YOR246C	ENV9	0.98275	0.022	1.01531	0.015	-0.03532	0.022	0
914	YDR090C	YDR090C	0.95293	0.026	0.99414	0.034	-0.03529	0.026	1e-05
915	YMR255W	GFD1	0.93681	0.029	0.98078	0.045	-0.03526	0.029	1e-05
916	YGR249W	MGA1	0.97205	0.041	1.00294	0.023	-0.03526	0.041	2e-05
917	YCL037C	SRO9	0.7858	0.011	0.81821	0.006	-0.03524	0.011	0
918	YNR015W	SMM1	0.92557	0.014	0.95515	0.012	-0.03522	0.014	7e-05
919	YOL131W	YOL131W	0.97808	0.021	1.01225	0.009	-0.03521	0.021	0
920	YDL117W	CYK3	0.97745	0.015	1.01379	0.023	-0.03519	0.015	0
921	YDR326C	YSP2	1.0147	0.003	1.04596	0.017	-0.03516	0.003	0
922	YJL175W	YJL175W	0.97043	0.019	1.00362	0.006	-0.03514	0.019	0
923	YGR266W	YGR266W	0.99047	0.027	1.02795	0.006	-0.03511	0.027	1e-05
924	YPL253C	VIK1	0.95507	0.043	0.99243	0.03	-0.03508	0.043	3e-05
925	YBR009C	HHF1	0.88571	0.021	0.91573	0.026	-0.03503	0.021	0
926	YPL015C	HST2	0.93717	0.018	0.96835	0.019	-0.03501	0.018	0
927	YGR244C	LSC2	1.01811	0.029	1.0464	0.021	-0.035	0.029	1e-05
928	YLR342W	FKS1	0.93535	0.026	0.97067	0.002	-0.03498	0.026	1e-05
929	YCR095C	OCA4	0.9317	0.026	0.96861	0.015	-0.03496	0.026	1e-05
930	YIL131C	FKH1	0.91387	0.014	0.95193	0.018	-0.03493	0.014	0
931	YEL067C	YEL067C	1.03376	0.046	1.05879	0.046	-0.03489	0.046	2e-05
932	YHR114W	BZZ1	0.96379	0.026	0.99571	0.011	-0.03489	0.026	1e-05
933	YLR234W	TOP3	0.94273	0.025	0.99012	0.067	-0.03488	0.025	0.00023
934	YML034W	SRC1	0.86485	0.03	0.89706	0.019	-0.03481	0.03	1e-05
935	YPL017C	IRC15	0.94589	0.01	0.9836	0.011	-0.03481	0.01	0
936	YDR218C	SPR28	0.96542	0.018	1.0008	0.015	-0.03481	0.018	0
937	YER118C	SHO1	0.91952	0.004	0.95407	0.016	-0.03473	0.004	1e-05
938	YDL215C	GDH2	0.96712	0.032	1.01433	0.054	-0.03462	0.032	1e-05
939	YOR088W	YOR088W	0.8847	0.019	0.918	0.007	-0.03456	0.019	0
940	YOR029W	YOR029W	0.8709	0.031	0.90632	0.015	-0.03454	0.031	1e-05
941	YIL071C	PCI8	1.03848	0.045	1.07275	0.027	-0.03447	0.045	2e-05
942	YJL046W	AIM22	0.8995	0.014	0.93565	0.008	-0.03447	0.014	0
943	YLR099C	ICT1	0.93517	0.011	0.9693	0.027	-0.03447	0.011	5e-05
944	YER095W	RAD51	0.95328	0.021	0.98573	0.019	-0.03433	0.021	0
945	YJL099W	CHS6	0.95315	0.044	0.9857	0.029	-0.0343	0.044	3e-05
946	YDR486C	VPS60	1.11277	0.019	1.14659	0.019	-0.03427	0.019	0
947	YNL338W	YNL338W	1.02496	0.026	1.05772	0.004	-0.03425	0.026	0
948	YMR278W	PGM3	0.9303	0.033	0.96282	0.006	-0.03422	0.033	1e-05
949	YIL045W	PIG2	0.90328	0.017	0.93876	0.024	-0.03421	0.017	0.00012
950	YGR229C	SMI1	0.86403	0.013	0.89766	0.002	-0.0342	0.013	0
951	YOL122C	SMF1	1.03761	0.025	1.07871	0.028	-0.03416	0.025	0
952	YCR100C	YCR100C	0.89948	0.026	0.93325	0.011	-0.03403	0.026	0.00027
953	YGR286C	BIO2	0.94306	0.004	0.9772	0.017	-0.03399	0.004	1e-05
954	YHR079C-B	YHR079C-B	0.93657	0.036	0.96986	0.025	-0.03398	0.036	2e-05
955	YOR006C	TSR3	1.1266	0.067	1.16342	0.055	-0.03395	0.067	6e-05
956	YNR048W	YNR048W	1.12643	0.016	1.16087	0.02	-0.03394	0.016	0
957	YDR430C	CYM1	0.95803	0.07	0.99013	0.043	-0.0339	0.07	0.00011
958	YLR252W	YLR252W	0.89703	0.028	0.93249	0.056	-0.03387	0.028	0.00031
959	YHR142W	CHS7	0.99156	0.044	1.02135	0.014	-0.03387	0.044	2e-05
960	YML075C	HMG1	1.02882	0.007	1.06124	0.005	-0.03386	0.007	1e-05
961	YLR119W	SRN2	1.05806	0.014	1.09314	0.025	-0.03382	0.014	0
962	YGR205W	TDA10	0.94623	0.049	0.97673	0.014	-0.03382	0.049	4e-05
963	YBR158W	AMN1	0.95486	0.008	0.98813	0.008	-0.03373	0.008	0
964	YKR005C	YKR005C	0.96447	0.01	0.99851	0.012	-0.03362	0.01	3e-05
965	YJR003C	YJR003C	1.01651	0.039	1.04668	0.031	-0.03358	0.039	2e-05
966	YDR336W	YDR336W	0.92497	0.018	0.95896	0.003	-0.03352	0.018	0
967	YHR178W	STB5	0.96365	0.008	0.99455	0.016	-0.03352	0.008	0
968	YDR005C	MAF1	0.88334	0.014	0.91354	0.02	-0.03349	0.014	0
969	YER038W-A	YER038W-A	0.97165	0.013	1.01136	0.027	-0.03347	0.013	0
970	YDR179W-A	YDR179W-A	1.02311	0.022	1.05189	0.06	-0.03347	0.022	0
971	YBR075W	YBR075W	1.0595	0.015	1.09206	0.009	-0.03345	0.015	0
972	YOR279C	RFM1	0.92945	0.014	0.96357	0.003	-0.03339	0.014	0
973	YBR220C	YBR220C	0.94781	0.024	0.97566	0.022	-0.03339	0.024	0
974	YKL039W	PTM1	0.93509	0.07	0.9704	0.004	-0.03338	0.07	0.00011
975	YPR147C	YPR147C	0.92131	0.012	0.95443	0.012	-0.0333	0.012	0
976	YGL167C	PMR1	0.88165	0.011	0.91772	0.012	-0.03328	0.011	0
977	YKL096W	CWP1	0.98935	0.017	1.02308	0.006	-0.03324	0.017	0
978	YBR149W	ARA1	0.98046	0.017	1.01339	0.015	-0.03318	0.017	0.0001
979	YMR114C	YMR114C	0.95494	0.02	0.98932	0.003	-0.03316	0.02	0
980	YPL054W	LEE1	0.97213	0.026	1.0044	0.006	-0.03311	0.026	1e-05
981	YNL332W	THI12	0.99749	0.022	1.0302	0.011	-0.03308	0.022	0
982	YLR070C	XYL2	1.13131	0.004	1.16625	0.05	-0.03304	0.004	0
983	YBR180W	DTR1	1.01424	0.027	1.04246	0.017	-0.03303	0.027	1e-05
984	YJL133W	MRS3	0.97351	0.009	1.00815	0.008	-0.03294	0.009	0
985	YOR350C	MNE1	0.89427	0.018	0.92819	0.004	-0.03294	0.018	0
986	YDR441C	APT2	0.95008	0.032	0.99262	0.034	-0.03292	0.032	1e-05
987	YOR307C	SLY41	1.0125	0.003	1.04884	0.012	-0.03291	0.003	0
988	YNR042W	YNR042W	1.06831	0.016	1.09879	0.01	-0.03291	0.016	0
989	YER151C	UBP3	0.9849	0.013	1.0165	0.01	-0.03285	0.013	0
990	YMR194W	RPL36A	0.93717	0.015	0.96894	0.002	-0.03284	0.015	0
991	YPL159C	PET20	1.00064	0.003	1.03333	0.057	-0.03279	0.003	0
992	YGL144C	ROG1	0.92334	0.035	0.957	0.012	-0.03278	0.035	2e-05
993	YOR032C	HMS1	1.02851	0.002	1.06264	0.032	-0.03272	0.002	0
994	YGR023W	MTL1	0.99363	0.002	1.03265	0.025	-0.03265	0.002	0
995	YLR114C	AVL9	0.78252	0.025	0.81488	0.006	-0.03265	0.025	1e-05
996	YBR024W	SCO2	0.88487	0.024	0.91551	0.029	-0.03259	0.024	0.00025
997	YLR269C	YLR269C	0.91557	0.009	0.95041	0.031	-0.03254	0.009	3e-05
998	YHR160C	PEX18	1.09972	0.008	1.13826	0.03	-0.03253	0.008	0
999	YER091C-A	YER091C-A	0.94406	0.028	0.9772	0.009	-0.03249	0.028	1e-05
1000	YPR146C	YPR146C	0.94272	0.019	0.97736	0.015	-0.03246	0.019	0
1001	YFL010W-A	AUA1	0.90846	0.012	0.94309	0.003	-0.03246	0.012	0
1002	YOL056W	GPM3	0.90033	0.016	0.92892	0.012	-0.03244	0.016	0
1003	YJR094C	IME1	0.91615	0.016	0.94648	0.01	-0.0324	0.016	0
1004	YJL136C	RPS21B	0.88466	0.013	0.92091	0.015	-0.03237	0.013	0
1005	YKR032W	YKR032W	0.97334	0.03	1.00643	0.001	-0.03237	0.03	1e-05
1006	YDR503C	LPP1	0.9813	0.021	1.00831	0.02	-0.03231	0.021	0
1007	YGR206W	MVB12	1.05607	0.001	1.08913	0.006	-0.03227	0.001	0
1008	YML006C	GIS4	0.89683	0.032	0.92983	0.023	-0.03226	0.032	1e-05
1009	YOR300W	YOR300W	0.97903	0.013	1.01624	0.027	-0.03225	0.013	6e-05
1010	YIL084C	SDS3	1.01165	0.062	1.04882	0.026	-0.03223	0.062	6e-05
1011	YKL184W	SPE1	0.95555	0.031	0.98698	0.019	-0.03211	0.031	1e-05
1012	YGL175C	SAE2	1.00485	0.039	1.04127	0.017	-0.03205	0.039	2e-05
1013	YDR320C	SWA2	0.86301	0.014	0.8977	0.016	-0.032	0.014	0
1014	YBR111C	YSA1	1.04358	0.011	1.07385	0.013	-0.03193	0.011	3e-05
1015	YNL275W	BOR1	1.03413	0.067	1.06596	0.04	-0.0319	0.067	7e-05
1016	YJR108W	ABM1	0.92331	0.007	0.95422	0.01	-0.03188	0.007	0
1017	YOR291W	YPK9	1.01757	0.029	1.0469	0.009	-0.03181	0.029	1e-05
1018	YPR160W	GPH1	0.9068	0.011	0.94197	0.012	-0.03171	0.011	0
1019	YOR324C	FRT1	0.9614	0.017	0.99313	0	-0.03167	0.017	0
1020	YGL096W	TOS8	1.0191	0.005	1.05621	0.023	-0.03166	0.005	1e-05
1021	YBR210W	ERV15	0.93911	0.003	0.97075	0.001	-0.03166	0.003	0
1022	YML104C	MDM1	0.99562	0.022	1.02629	0.003	-0.03162	0.022	0
1023	YDR111C	ALT2	0.95051	0.011	0.98523	0.025	-0.03162	0.011	0
1024	YCL055W	KAR4	0.93783	0.005	0.97374	0.014	-0.03159	0.005	1e-05
1025	YFL007W	BLM10	0.81623	0.007	0.84699	0.009	-0.03159	0.007	0
1026	YLR213C	CRR1	0.94496	0.022	0.97084	0.031	-0.03148	0.022	0
1027	YBL053W	YBL053W	0.84937	0.012	0.88503	0.015	-0.03148	0.012	0
1028	YJR127C	RSF2	0.96122	0.003	0.98937	0.02	-0.03147	0.003	0
1029	YDL135C	RDI1	0.95869	0.015	0.98737	0.022	-0.0314	0.015	0
1030	YKL065C	YET1	0.9077	0.042	0.94172	0.009	-0.03137	0.042	0.0007
1031	YPL230W	USV1	0.92976	0.014	0.96268	0.008	-0.03131	0.014	0
1032	YHR207C	SET5	0.94744	0.036	0.97894	0.031	-0.03117	0.036	2e-05
1033	YIL168W	YIL168W	0.95459	0.026	0.98612	0.017	-0.03113	0.026	1e-05
1034	YGR268C	HUA1	0.9084	0.025	0.93795	0.022	-0.03112	0.025	1e-05
1035	YDR291W	HRQ1	0.92334	0.035	0.95538	0.001	-0.03109	0.035	0.00049
1036	YJL211C	YJL211C	1.07665	0.023	1.09798	0.048	-0.03105	0.023	0
1037	YDL236W	PHO13	1.03851	0.015	1.07012	0.001	-0.03102	0.015	0
1038	YPR015C	YPR015C	0.94095	0.009	0.98187	0.032	-0.03097	0.009	3e-05
1039	YIR007W	YIR007W	0.95758	0.009	0.99042	0.009	-0.03095	0.009	3e-05
1040	YKR058W	GLG1	1.01787	0.024	1.04799	0.014	-0.03091	0.024	0
1041	YMR256C	COX7	0.79466	0.022	0.82135	0.023	-0.03069	0.022	1e-05
1042	YFR017C	IGD1	0.97663	0.007	1.00912	0.005	-0.03065	0.007	2e-05
1043	YOR112W	CEX1	0.96041	0.021	0.98669	0.023	-0.03064	0.021	0
1044	YGL209W	MIG2	0.99764	0.012	1.02753	0.022	-0.03063	0.012	5e-05
1045	YPL181W	CTI6	0.96096	0.028	0.99483	0.027	-0.03061	0.028	1e-05
1046	YJL078C	PRY3	0.96369	0.014	0.99405	0.017	-0.0306	0.014	0
1047	YLR214W	FRE1	0.99371	0.02	1.02115	0.018	-0.03056	0.02	0
1048	YAR043C	YAR043C	0.92678	0.016	0.95447	0.013	-0.03054	0.016	0
1049	YMR186W	HSC82	1.00513	0.018	1.03899	0.03	-0.03052	0.018	0
1050	YOR171C	LCB4	0.99793	0.006	1.0276	0.018	-0.03048	0.006	1e-05
1051	YPL096W	PNG1	0.99627	0.055	1.02737	0.059	-0.03046	0.055	5e-05
1052	YPR109W	YPR109W	0.95647	0.028	0.98844	0.031	-0.03045	0.028	0.00029
1053	YDR010C	YDR010C	1.01603	0.041	1.04625	0.032	-0.03044	0.041	2e-05
1054	YPL057C	SUR1	0.77227	0.001	0.80419	0.022	-0.03043	0.001	0
1055	YOR240W	YOR240W	0.9165	0.011	0.94929	0.012	-0.03037	0.011	0
1056	YIL101C	XBP1	0.91569	0.02	0.94866	0.022	-0.03027	0.02	0
1057	YPR058W	YMC1	0.96047	0.002	0.99264	0.015	-0.03025	0.002	0
1058	YBL017C	PEP1	1.02186	0.018	1.0545	0.017	-0.03023	0.018	0
1059	YGL016W	KAP122	0.97739	0.039	1.00962	0.008	-0.0302	0.039	2e-05
1060	YHR037W	PUT2	1.03925	0.016	1.06363	0.034	-0.0302	0.016	0
1061	YPR121W	THI22	0.99159	0.037	1.0215	0.01	-0.0301	0.037	1e-05
1062	YOR049C	RSB1	0.95867	0.016	0.98556	0.01	-0.03006	0.016	0
1063	YBR165W	UBS1	0.92431	0.059	0.95369	0.025	-0.03005	0.059	7e-05
1064	YNL087W	TCB2	0.93809	0.019	0.97011	0.029	-0.03004	0.019	0.00013
1065	YGR032W	GSC2	1.04102	0.004	1.07296	0.015	-0.03002	0.004	1e-05
1066	YPR073C	LTP1	0.92219	0.007	0.95085	0.005	-0.03001	0.007	2e-05
1067	YDR006C	SOK1	0.92695	0.006	0.95912	0.006	-0.03	0.006	0
1068	YIR024C	YIR024C	0.95793	0.012	0.98682	0.036	-0.02998	0.012	0
1069	YJL163C	YJL163C	1.0069	0.004	1.03828	0.027	-0.02994	0.004	1e-05
1070	YPL184C	MRN1	0.95938	0.017	0.99028	0.003	-0.02989	0.017	0
1071	YJR115W	YJR115W	1.01167	0.012	1.04084	0.015	-0.02981	0.012	0
1072	YBR177C	EHT1	0.91619	0.026	0.93679	0.02	-0.02977	0.026	0.00028
1073	YMR299C	DYN3	1.03208	0.02	1.06372	0.019	-0.0297	0.02	0
1074	YHL042W	YHL042W	0.9854	0.015	1.01169	0.006	-0.02968	0.015	0
1075	YIL053W	RHR2	0.98191	0.028	1.00778	0.043	-0.02966	0.028	1e-05
1076	YOL109W	ZEO1	0.89119	0.046	0.92322	0.007	-0.02959	0.046	4e-05
1077	YML020W	YML020W	0.94382	0.016	0.97277	0.001	-0.02958	0.016	0
1078	YPL264C	YPL264C	0.95347	0.034	0.9841	0.007	-0.02954	0.034	1e-05
1079	YMR191W	SPG5	1.01397	0.012	1.04282	0.003	-0.0295	0.012	0
1080	YDL137W	ARF2	0.97501	0.005	1.00355	0.003	-0.0295	0.005	0
1081	YOR309C	YOR309C	0.73462	0.053	0.76921	0.034	-0.02948	0.053	0.0001
1082	YAR003W	SWD1	0.89957	0.018	0.92752	0.01	-0.02947	0.018	0
1083	YLR179C	YLR179C	1.00998	0.036	1.04552	0.04	-0.02936	0.036	1e-05
1084	YJL183W	MNN11	0.93102	0.005	0.96009	0.014	-0.02927	0.005	1e-05
1085	YPR097W	YPR097W	0.94102	0.008	0.97607	0.019	-0.02922	0.008	3e-05
1086	YNL140C	YNL140C	0.80521	0.018	0.83377	0.027	-0.0292	0.018	0
1087	YLR299W	ECM38	0.94061	0.04	0.9662	0.069	-0.02914	0.04	2e-05
1088	YKR092C	SRP40	0.83215	0.001	0.86385	0.013	-0.02914	0.001	0
1089	YHR073W	OSH3	0.95674	0.123	0.99409	0.058	-0.02914	0.123	0.00057
1090	YPL135W	ISU1	0.98027	0.01	1.00791	0.019	-0.02912	0.01	0
1091	YAR035W	YAT1	0.96834	0.009	0.99663	0.002	-0.02912	0.009	0
1092	YKL116C	PRR1	1.01335	0.015	1.04253	0.004	-0.02908	0.015	0
1093	YLR211C	YLR211C	0.99341	0.023	1.02312	0.04	-0.02904	0.023	0
1094	YHR108W	GGA2	1.03792	0.018	1.06369	0.018	-0.02896	0.018	0
1095	YAL040C	CLN3	1.0452	0.002	1.07382	0.019	-0.02888	0.002	0
1096	YBR278W	DPB3	0.96754	0.009	0.99545	0.015	-0.02887	0.009	0
1097	YBL100C	YBL100C	0.95185	0.018	0.98009	0.012	-0.02883	0.018	0
1098	YFR006W	YFR006W	0.98863	0.036	1.02474	0.022	-0.02882	0.036	1e-05
1099	YPR038W	YPR038W	0.95852	0.004	0.98698	0.012	-0.02878	0.004	0
1100	YGR015C	YGR015C	0.95989	0.056	0.98833	0.009	-0.02871	0.056	5e-05
1101	YGR154C	GTO1	0.93688	0.021	0.96694	0.011	-0.02868	0.021	0
1102	YKL188C	PXA2	0.9217	0.027	0.95199	0.026	-0.02867	0.027	0.00029
1103	YHR150W	PEX28	0.9785	0.038	1.01245	0.03	-0.02866	0.038	2e-05
1104	YPR156C	TPO3	0.92971	0.007	0.95688	0.022	-0.02859	0.007	2e-05
1105	YMR115W	MGR3	0.98689	0.025	1.0186	0.01	-0.02854	0.025	0
1106	YFL028C	CAF16	1.02975	0.048	1.05775	0.005	-0.02852	0.048	3e-05
1107	YPL208W	RKM1	0.94012	0.038	0.96633	0.014	-0.02851	0.038	2e-05
1108	YLR137W	RKM5	0.90849	0.015	0.93395	0.026	-0.02848	0.015	0
1109	YPL221W	FLC1	0.91433	0.001	0.94418	0.011	-0.02842	0.001	0
1110	YDL051W	LHP1	0.96807	0.038	0.99704	0.008	-0.02842	0.038	2e-05
1111	YMR172W	HOT1	1.0288	0.047	1.05611	0.025	-0.02839	0.047	3e-05
1112	YBR235W	VHC1	0.88941	0.032	0.92047	0.048	-0.02839	0.032	1e-05
1113	YKR093W	PTR2	0.9177	0.032	0.94631	0.031	-0.02836	0.032	1e-05
1114	YOR021C	SFM1	1.00737	0.021	1.03182	0.029	-0.02835	0.021	0
1115	YDR018C	YDR018C	0.97054	0.016	0.99826	0.007	-0.02832	0.016	0
1116	YDL133W	SRF1	0.99623	0.024	1.0283	0.023	-0.02832	0.024	0
1117	YOL047C	YOL047C	0.91932	0.038	0.94295	0.042	-0.0283	0.038	2e-05
1118	YNR058W	BIO3	0.98978	0.019	1.01625	0.015	-0.02826	0.019	0
1119	YGR066C	YGR066C	0.98998	0.013	1.02019	0.003	-0.02823	0.013	0
1120	YLR429W	CRN1	0.98224	0.025	1.00637	0.029	-0.02819	0.025	0
1121	YER049W	TPA1	0.89597	0.038	0.92503	0.02	-0.02815	0.038	2e-05
1122	YKR034W	DAL80	1.01242	0.027	1.04164	0.002	-0.02798	0.027	1e-05
1123	YDR055W	PST1	0.96049	0.012	0.98781	0.003	-0.02796	0.012	0
1124	YGL109W	YGL109W	0.9719	0.048	1.00206	0.014	-0.02793	0.048	3e-05
1125	YPL270W	MDL2	0.8856	0.01	0.91263	0.015	-0.02787	0.01	0
1126	YLR063W	YLR063W	0.94514	0.002	0.97457	0.01	-0.0278	0.002	0
1127	YDL210W	UGA4	0.95689	0.012	0.98781	0.004	-0.0278	0.012	0
1128	YMR031W-A	YMR031W-A	0.79453	0.028	0.82511	0.025	-0.02778	0.028	1e-05
1129	YHR146W	CRP1	1.09737	0.058	1.12558	0.035	-0.02778	0.058	4e-05
1130	YER166W	DNF1	0.99002	0.016	1.01738	0.004	-0.02775	0.016	0
1131	YER081W	SER3	0.95234	0.033	0.98109	0.005	-0.02771	0.033	1e-05
1132	YCR053W	THR4	0.93532	0.012	0.96562	0.005	-0.02766	0.012	0
1133	YOR125C	CAT5	0.8259	0.01	0.85498	0.006	-0.02765	0.01	0
1134	YOR265W	RBL2	0.933	0.009	0.9643	0.014	-0.0276	0.009	3e-05
1135	YNL211C	YNL211C	1.00114	0.063	1.02819	0.025	-0.02741	0.063	7e-05
1136	YGR081C	SLX9	0.88818	0.009	0.9182	0.028	-0.02732	0.009	4e-05
1137	YMR157C	AIM36	0.96269	0.022	0.98866	0.027	-0.02732	0.022	0
1138	YLR283W	YLR283W	1.04272	0.017	1.07034	0.017	-0.02731	0.017	0
1139	YDL203C	ACK1	0.97829	0.03	1.01628	0.034	-0.02726	0.03	1e-05
1140	YOR089C	VPS21	0.90473	0.017	0.93189	0.01	-0.02723	0.017	0
1141	YNL175C	NOP13	0.98641	0.011	1.01315	0.007	-0.0272	0.011	0
1142	YBR119W	MUD1	0.9557	0.007	0.98239	0.018	-0.0272	0.007	0
1143	YGR236C	SPG1	0.99024	0.016	1.01736	0.005	-0.02714	0.016	0
1144	YER115C	SPR6	1.08604	0.009	1.11722	0.008	-0.02709	0.009	0
1145	YPL239W	YAR1	0.81467	0.007	0.84034	0.013	-0.02709	0.007	0
1146	YBR283C	SSH1	0.97897	0.011	1.00511	0.008	-0.02709	0.011	0
1147	YBR141C	YBR141C	0.942	0.012	0.96942	0.005	-0.02709	0.012	0
1148	YOR079C	ATX2	0.95575	0.016	0.98016	0.013	-0.02707	0.016	0
1149	YBR095C	RXT2	0.84558	0.004	0.87182	0.003	-0.02706	0.004	1e-05
1150	YDR147W	EKI1	0.97187	0.029	1.00006	0.016	-0.02705	0.029	1e-05
1151	YIL097W	FYV10	0.93295	0.02	0.9606	0.002	-0.02697	0.02	0
1152	YLR381W	CTF3	0.91387	0.022	0.95132	0.02	-0.02696	0.022	0.00019
1153	YGL210W	YPT32	0.97389	0.01	0.9995	0.012	-0.02695	0.01	4e-05
1154	YDL133C-A	RPL41B	0.94468	0.022	0.97399	0.009	-0.0269	0.022	0
1155	YPR050C	YPR050C	0.98554	0.019	1.01707	0.015	-0.0269	0.019	0
1156	YLR235C	YLR235C	0.79071	0.022	0.82011	0.011	-0.02685	0.022	1e-05
1157	YER001W	MNN1	0.93794	0.011	0.96799	0.01	-0.02684	0.011	0
1158	YEL057C	YEL057C	0.91139	0.021	0.93586	0.012	-0.0268	0.021	0
1159	YFL049W	SWP82	0.974	0.006	1.00001	0.012	-0.02673	0.006	1e-05
1160	YML067C	ERV41	0.93481	0.045	0.96287	0.027	-0.02667	0.045	3e-05
1161	YPR198W	SGE1	0.98203	0.03	1.00846	0.012	-0.02665	0.03	1e-05
1162	YPR045C	THP3	0.71761	0.021	0.74413	0.022	-0.02658	0.021	1e-05
1163	YJL164C	TPK1	0.98667	0.014	1.01542	0.011	-0.02654	0.014	0
1164	YGL165C	YGL165C	1.00116	0.01	1.02969	0.015	-0.02654	0.01	3e-05
1165	YOR014W	RTS1	0.72276	0.005	0.75067	0.013	-0.02653	0.005	2e-05
1166	YMR176W	ECM5	0.94856	0.022	0.98206	0.04	-0.0265	0.022	0
1167	YPR196W	YPR196W	0.93659	0.008	0.96184	0.01	-0.02648	0.008	0
1168	YLR023C	IZH3	0.94497	0.028	0.97614	0.035	-0.02641	0.028	1e-05
1169	YNL193W	YNL193W	0.97582	0.01	1.00169	0.005	-0.02638	0.01	0
1170	YIR023W	DAL81	1.03556	0.028	1.05566	0.05	-0.02637	0.028	1e-05
1171	YHR096C	HXT5	1.02978	0.009	1.05671	0.011	-0.02636	0.009	0
1172	YJL084C	ALY2	0.95997	0.009	0.98868	0.017	-0.02635	0.009	3e-05
1173	YBR212W	NGR1	1.0063	0.016	1.03377	0.003	-0.0263	0.016	0
1174	YNL143C	YNL143C	1.04428	0.028	1.06824	0.019	-0.02623	0.028	1e-05
1175	YIL032C	YIL032C	0.99066	0.018	1.0146	0.03	-0.02623	0.018	0
1176	YIL087C	AIM19	1.03819	0.025	1.06597	0.012	-0.02622	0.025	0
1177	YBL052C	SAS3	0.99642	0.019	1.02659	0.021	-0.02621	0.019	0
1178	YDR274C	YDR274C	0.96762	0.015	0.99705	0.008	-0.02618	0.015	0
1179	YPR126C	YPR126C	0.85492	0.03	0.88129	0.011	-0.02616	0.03	1e-05
1180	YKL007W	CAP1	0.97922	0.013	1.00794	0.019	-0.0261	0.013	6e-05
1181	YIL013C	PDR11	0.96552	0.001	0.98869	0.014	-0.02604	0.001	0
1182	YDR101C	ARX1	0.85989	0.007	0.88878	0.004	-0.02602	0.007	0
1183	YGL231C	EMC4	0.95679	0.037	0.97853	0.027	-0.026	0.037	2e-05
1184	YGL105W	ARC1	0.74853	0.011	0.77562	0.002	-0.02599	0.011	7e-05
1185	YGR187C	HGH1	1.00664	0.005	1.03468	0.011	-0.02597	0.005	1e-05
1186	YLR412W	BER1	0.79009	0.001	0.81515	0.011	-0.02595	0.001	0
1187	YOR385W	YOR385W	0.94221	0.015	0.96865	0.009	-0.02594	0.015	0
1188	YDR007W	TRP1	0.93816	0.026	0.96531	0.005	-0.02594	0.026	1e-05
1189	YLR380W	CSR1	0.98764	0.007	1.01841	0.009	-0.02593	0.007	1e-05
1190	YNL083W	SAL1	0.99765	0.032	1.02012	0.015	-0.0259	0.032	1e-05
1191	YEL037C	RAD23	0.98594	0.031	1.01245	0.018	-0.02587	0.031	1e-05
1192	YDR112W	YDR112W	0.95495	0.019	0.9839	0.009	-0.02587	0.019	0
1193	YDR072C	IPT1	1.05792	0.04	1.07976	0.011	-0.02585	0.04	1e-05
1194	YDR321W	ASP1	0.99744	0.012	1.02675	0.025	-0.02578	0.012	0
1195	YEL010W	YEL010W	0.99154	0.028	1.02041	0.012	-0.02577	0.028	1e-05
1196	YGL253W	HXK2	0.97936	0.033	1.00679	0.003	-0.02575	0.033	1e-05
1197	YAL037W	YAL037W	0.98263	0.002	1.00676	0.007	-0.02575	0.002	0
1198	YJL210W	PEX2	1.07394	0.008	1.09285	0.03	-0.02572	0.008	2e-05
1199	YGR152C	RSR1	0.8988	0.13	0.92378	0.003	-0.02564	0.13	0.00081
1200	YER120W	SCS2	0.92816	0.031	0.95327	0.002	-0.02562	0.031	1e-05
1201	YOR273C	TPO4	1.03658	0.042	1.06221	0.042	-0.02559	0.042	2e-05
1202	YIR020W-B	YIR020W-B	0.87394	0.017	0.9032	0.026	-0.02556	0.017	0.00013
1203	YFR053C	HXK1	0.97424	0.029	1.00221	0.003	-0.02553	0.029	1e-05
1204	YJL013C	MAD3	0.9851	0.021	1.01321	0.015	-0.02552	0.021	0
1205	YDR225W	HTA1	1.00281	0.019	1.02481	0.026	-0.02552	0.019	0
1206	YCR049C	YCR049C	0.9351	0.003	0.96209	0.008	-0.02543	0.003	0
1207	YGR237C	YGR237C	0.99838	0.012	1.02389	0.002	-0.02541	0.012	0
1208	YDL018C	ERP3	1.05141	0.001	1.07436	0.01	-0.0254	0.001	0
1209	YIR028W	DAL4	0.90673	0.02	0.93379	0.018	-0.0253	0.02	0
1210	YCR009C	RVS161	0.81266	0.008	0.83556	0.011	-0.02518	0.008	0
1211	YJR097W	JJJ3	0.89454	0.019	0.92603	0.029	-0.02515	0.019	0.00016
1212	YIL125W	KGD1	0.85923	0.002	0.88702	0.016	-0.02514	0.002	0
1213	YAL056W	GPB2	0.98388	0.019	1.00283	0.019	-0.02513	0.019	0
1214	YKR102W	FLO10	1.00945	0.011	1.03509	0.012	-0.0251	0.011	4e-05
1215	YLR453C	RIF2	1.00119	0.013	1.02406	0.008	-0.02509	0.013	0
1216	YJL181W	YJL181W	0.9362	0.009	0.96388	0.012	-0.02507	0.009	0
1217	YJL037W	IRC18	0.94906	0.003	0.97647	0.012	-0.02496	0.003	0
1218	YDR348C	PAL1	0.95316	0.012	0.98164	0.01	-0.02495	0.012	0
1219	YLR180W	SAM1	0.94407	0.014	0.96772	0.012	-0.02476	0.014	0
1220	YHL026C	YHL026C	1.05809	0.024	1.0778	0.02	-0.0246	0.024	0
1221	YKL132C	RMA1	0.98579	0.113	1.01057	0.032	-0.02458	0.113	0.00041
1222	YFL048C	EMP47	0.90841	0.004	0.93265	0.004	-0.02454	0.004	1e-05
1223	YML096W	YML096W	0.99224	0.002	1.01473	0.016	-0.02449	0.002	0
1224	YKL159C	RCN1	1.02496	0.057	1.05258	0.036	-0.02447	0.057	5e-05
1225	YLR087C	CSF1	1.08967	0.106	1.12227	0.112	-0.02444	0.106	0.00025
1226	YNL292W	PUS4	0.92449	0.013	0.95186	0.02	-0.02435	0.013	7e-05
1227	YLR247C	IRC20	0.9632	0.038	0.98742	0.02	-0.02434	0.038	2e-05
1228	YIL002C	INP51	0.94434	0.029	0.96959	0.023	-0.0243	0.029	1e-05
1229	YIL155C	GUT2	1.0069	0.031	1.03344	0.017	-0.02429	0.031	1e-05
1230	YBR018C	GAL7	1.10926	0.068	1.13951	0.068	-0.02429	0.068	6e-05
1231	YML016C	PPZ1	1.06009	0.041	1.08268	0.017	-0.02428	0.041	2e-05
1232	YMR073C	IRC21	0.83751	0.074	0.86566	0.014	-0.02428	0.074	0.00019
1233	YHL029C	OCA5	0.98478	0.026	1.00809	0.003	-0.0242	0.026	0
1234	YPL227C	ALG5	0.98023	0.025	1.00554	0.011	-0.02417	0.025	0
1235	YOR266W	PNT1	0.9494	0.015	0.97405	0.001	-0.02409	0.015	0
1236	YER035W	EDC2	1.08837	0.051	1.11131	0.022	-0.02406	0.051	3e-05
1237	YMR055C	BUB2	1.02314	0.021	1.0445	0.03	-0.02405	0.021	0
1238	YIL035C	CKA1	0.85082	0.02	0.87347	0.007	-0.02401	0.02	0
1239	YOR113W	AZF1	0.97331	0.019	0.99274	0.031	-0.02396	0.019	0
1240	YDR491C	YDR491C	0.91736	0.007	0.93353	0.027	-0.02394	0.007	0
1241	YGL066W	SGF73	0.79272	0.027	0.81596	0.015	-0.0239	0.027	1e-05
1242	YPL185W	YPL185W	0.93159	0.036	0.95358	0.018	-0.02388	0.036	2e-05
1243	YGR231C	PHB2	1.02725	0.012	1.05162	0.013	-0.02388	0.012	0
1244	YNL094W	APP1	0.99643	0.006	1.01979	0.024	-0.02385	0.006	0
1245	YJL122W	ALB1	1.02124	0.035	1.0414	0.019	-0.02384	0.035	1e-05
1246	YNL217W	YNL217W	0.93784	0.023	0.9681	0.028	-0.02369	0.023	0.00019
1247	YDR431W	YDR431W	0.95404	0.022	0.97787	0.012	-0.02367	0.022	0
1248	YPR148C	YPR148C	0.86441	0.015	0.8908	0.015	-0.02366	0.015	0
1249	YDR205W	MSC2	1.00971	0.027	1.03476	0.02	-0.02364	0.027	1e-05
1250	YBR185C	MBA1	0.87913	0.002	0.90506	0.01	-0.0236	0.002	0
1251	YLR390W	ECM19	1.04124	0.024	1.06148	0.026	-0.02359	0.024	0
1252	YNL304W	YPT11	0.96532	0.021	0.98948	0.013	-0.02359	0.021	0
1253	YIL077C	YIL077C	0.87093	0.01	0.8943	0.004	-0.0235	0.01	0
1254	YML066C	SMA2	0.96212	0.003	0.98831	0.013	-0.02349	0.003	0
1255	YPL183W-A	RTC6	0.79895	0.02	0.82035	0.025	-0.02341	0.02	0
1256	YPR123C	YPR123C	0.9036	0.011	0.92756	0.019	-0.02341	0.011	0
1257	YKL015W	PUT3	0.92512	0.005	0.94686	0.013	-0.02336	0.005	1e-05
1258	YFL003C	MSH4	0.93438	0.02	0.9676	0.055	-0.02336	0.02	0.00016
1259	YFR016C	YFR016C	0.95728	0.001	0.98133	0.008	-0.02333	0.001	0
1260	YER132C	PMD1	0.94	0.125	0.96649	0.069	-0.02332	0.125	0.00064
1261	YPR154W	PIN3	0.96054	0.003	0.9843	0.014	-0.02331	0.003	0
1262	YLR377C	FBP1	0.91513	0.028	0.93464	0.023	-0.02325	0.028	1e-05
1263	YIL050W	PCL7	0.97834	0.026	1.00037	0.005	-0.02325	0.026	1e-05
1264	YOL014W	YOL014W	0.93906	0.018	0.96484	0.011	-0.02323	0.018	0
1265	YLR232W	YLR232W	0.94664	0.009	0.97124	0.01	-0.0232	0.009	3e-05
1266	YBR269C	FMP21	0.98472	0.004	1.00764	0.003	-0.0232	0.004	1e-05
1267	YJR062C	NTA1	1.02583	0.03	1.0475	0.013	-0.02319	0.03	1e-05
1268	YMR103C	YMR103C	0.9748	0.012	0.99388	0.015	-0.02317	0.012	0
1269	YLR361C	DCR2	0.9762	0.046	1.0001	0.002	-0.02315	0.046	3e-05
1270	YBR288C	APM3	0.88692	0.014	0.91473	0.019	-0.02312	0.014	0
1271	YBR291C	CTP1	0.97155	0.019	0.9955	0.007	-0.02311	0.019	0
1272	YFR026C	ULI1	0.95778	0.034	0.98478	0.025	-0.02309	0.034	1e-05
1273	YJR047C	ANB1	0.98455	0.024	1.0095	0.019	-0.02303	0.024	0
1274	YPR200C	ARR2	0.93566	0.003	0.96415	0.017	-0.02292	0.003	0
1275	YLR278C	YLR278C	1.02906	0.025	1.04613	0.024	-0.0229	0.025	0
1276	YLL049W	LDB18	1.05026	0.036	1.07398	0.017	-0.02287	0.036	1e-05
1277	YKL202W	YKL202W	1.06732	0.009	1.09376	0.022	-0.02279	0.009	0
1278	YLR329W	REC102	0.94237	0.052	0.96714	0.003	-0.02272	0.052	5e-05
1279	YNL238W	KEX2	0.99379	0.018	1.01822	0.012	-0.02268	0.018	0
1280	YDL088C	ASM4	0.95857	0.02	0.9811	0.005	-0.02265	0.02	0
1281	YBR056W	YBR056W	0.99995	0.002	1.02232	0.006	-0.02262	0.002	0
1282	YAL027W	SAW1	1.00396	0.008	1.02551	0.008	-0.02261	0.008	0
1283	YBR020W	GAL1	1.09379	0.033	1.11555	0.006	-0.02254	0.033	1e-05
1284	YDR492W	IZH1	0.99847	0.032	1.02072	0.012	-0.0225	0.032	1e-05
1285	YEL005C	VAB2	0.97124	0.011	0.99448	0.017	-0.0225	0.011	4e-05
1286	YNL208W	YNL208W	1.02356	0.018	1.04293	0.012	-0.02245	0.018	0
1287	YPL240C	HSP82	0.93328	0.008	0.95496	0.006	-0.02244	0.008	0
1288	YPL145C	KES1	0.98497	0.02	1.01057	0.008	-0.02239	0.02	0.00014
1289	YGR292W	MAL12	0.94111	0.021	0.9623	0.017	-0.02236	0.021	0
1290	YGL141W	HUL5	0.95464	0.028	0.97359	0.017	-0.02227	0.028	1e-05
1291	YDL066W	IDP1	0.96346	0.015	0.98797	0.029	-0.02219	0.015	9e-05
1292	YLR455W	YLR455W	0.96051	0.009	0.98321	0.002	-0.02219	0.009	3e-05
1293	YAR044W	YAR044W	1.00118	0.01	1.02249	0.011	-0.02216	0.01	0
1294	YAL020C	ATS1	0.91191	0.032	0.928	0.027	-0.02214	0.032	1e-05
1295	YNR034W	SOL1	1.05709	0.016	1.0823	0.02	-0.0221	0.016	0
1296	YLR046C	YLR046C	0.99155	0.031	1.01403	0.004	-0.02207	0.031	1e-05
1297	YCR037C	PHO87	1.02308	0.006	1.04542	0	-0.02194	0.006	1e-05
1298	YHR008C	SOD2	0.93835	0.017	0.95825	0.015	-0.02185	0.017	0
1299	YBR300C	YBR300C	0.96544	0.01	0.98834	0.004	-0.02184	0.01	0
1300	YNL032W	SIW14	1.11934	0.006	1.12038	0.121	-0.0218	0.006	1e-05
1301	YLR173W	YLR173W	0.99934	0.015	1.01899	0.012	-0.02179	0.015	0
1302	YEL052W	AFG1	0.97588	0.031	0.9967	0.029	-0.02176	0.031	1e-05
1303	YPR125W	YLH47	1.02547	0.026	1.04111	0.025	-0.02171	0.027	0
1304	YML118W	NGL3	0.94232	0.023	0.96322	0.006	-0.02163	0.023	0
1305	YCR036W	RBK1	0.92937	0.005	0.95438	0.017	-0.02158	0.005	0
1306	YOR337W	TEA1	1.03214	0.042	1.05415	0.025	-0.02151	0.042	2e-05
1307	YFL041W	FET5	1.0444	0.02	1.06614	0.015	-0.02149	0.02	0
1308	YNL284C	MRPL10	0.95662	0.073	0.99594	0.066	-0.02148	0.073	0.00012
1309	YPL098C	MGR2	0.93411	0.016	0.95622	0.017	-0.02142	0.016	0
1310	YDL094C	YDL094C	0.97851	0.026	0.9897	0.037	-0.0214	0.026	1e-05
1311	YGR039W	YGR039W	1.00461	0.037	1.02896	0.004	-0.0213	0.037	0.00045
1312	YLR284C	ECI1	1.05806	0.036	1.08453	0.039	-0.02126	0.036	1e-05
1313	YBR286W	APE3	0.92355	0.017	0.94254	0.008	-0.02125	0.017	0
1314	YFR054C	YFR054C	1.02671	0.02	1.0504	0.005	-0.02122	0.02	0
1315	YJR139C	HOM6	0.96162	0.029	0.98312	0.001	-0.02118	0.029	1e-05
1316	YOL016C	CMK2	0.88396	0.03	0.90381	0.014	-0.02117	0.03	1e-05
1317	YNL127W	FAR11	0.85551	0.043	0.87054	0.032	-0.02112	0.043	3e-05
1318	YBR083W	TEC1	1.02353	0.019	1.0451	0.006	-0.02107	0.019	0
1319	YJR066W	TOR1	0.96426	0.006	0.98491	0.014	-0.02105	0.006	0
1320	YLR428C	YLR428C	1.05788	0.012	1.08334	0.023	-0.02101	0.012	4e-05
1321	YKL041W	VPS24	0.89847	0.015	0.92119	0.012	-0.02101	0.015	0
1322	YAL055W	PEX22	0.90254	0.01	0.9198	0.025	-0.02101	0.01	4e-05
1323	YDR123C	INO2	0.99904	0.009	1.01935	0.014	-0.02099	0.009	0
1324	YHL028W	WSC4	0.98549	0.012	1.00556	0.002	-0.02099	0.012	0
1325	YER114C	BOI2	0.95021	0.024	0.97015	0.011	-0.02093	0.024	0
1326	YMR285C	NGL2	1.02983	0.009	1.05165	0.01	-0.0209	0.009	0
1327	YOR045W	TOM6	0.9142	0.003	0.93602	0.006	-0.0209	0.003	0
1328	YDR110W	FOB1	0.96104	0.037	0.99121	0.032	-0.0208	0.037	2e-05
1329	YBR295W	PCA1	0.99657	0.001	1.01704	0.007	-0.02079	0.001	0
1330	YDR466W	PKH3	0.89043	0.017	0.90781	0.017	-0.02078	0.017	0
1331	YGR049W	SCM4	0.91245	0.009	0.93822	0.018	-0.02073	0.009	3e-05
1332	YJL196C	ELO1	0.98082	0.013	1.00752	0.019	-0.0207	0.013	0
1333	YDL131W	LYS21	1.01743	0.008	1.03831	0.009	-0.02069	0.008	2e-05
1334	YMR195W	ICY1	1.0216	0.007	1.03972	0.01	-0.02066	0.007	0
1335	YBL039C	URA7	1.02854	0.023	1.04753	0.003	-0.02059	0.023	0
1336	YJR053W	BFA1	1.09078	0.014	1.10643	0.024	-0.02057	0.014	5e-05
1337	YGL131C	SNT2	0.97782	0.016	1.00494	0.029	-0.02049	0.016	9e-05
1338	YFL046W	FMP32	0.9132	0.022	0.93429	0.006	-0.02046	0.022	0
1339	YJL049W	YJL049W	0.94007	0.014	0.95685	0.01	-0.02042	0.014	7e-05
1340	YIL011W	TIR3	0.92293	0.006	0.94076	0.022	-0.0204	0.006	1e-05
1341	YDR383C	NKP1	0.95962	0.019	0.98133	0.005	-0.02038	0.019	0
1342	YNL179C	YNL179C	1.06487	0.007	1.08459	0.016	-0.02037	0.007	0
1343	YPL111W	CAR1	0.98975	0.017	1.0136	0.01	-0.02033	0.017	0
1344	YNR001C	CIT1	0.99477	0.003	1.00952	0.03	-0.02033	0.003	0
1345	YMR139W	RIM11	1.00928	0.01	1.02989	0.017	-0.02031	0.01	4e-05
1346	YOL053C-A	YOL053C-A	0.9835	0.01	1.00476	0.017	-0.02031	0.01	0
1347	YER121W	YER121W	1.00655	0.019	1.02638	0.023	-0.02016	0.019	0
1348	YKR047W	YKR047W	0.96343	0.013	0.97394	0.043	-0.02015	0.013	6e-05
1349	YLR079W	SIC1	0.67626	0.029	0.69945	0.015	-0.02009	0.029	2e-05
1350	YOR366W	YOR366W	0.98462	0.02	1.00795	0.022	-0.02006	0.02	0
1351	YBR178W	YBR178W	1.00321	0.008	1.02386	0.002	-0.02006	0.008	0
1352	YFL019C	YFL019C	0.94627	0.006	0.96914	0.012	-0.02005	0.006	0
1353	YDL078C	MDH3	1.18459	0.007	1.20628	0.036	-0.01998	0.007	1e-05
1354	YBL063W	KIP1	1.03765	0.008	1.0638	0.017	-0.01996	0.008	0
1355	YLR420W	URA4	0.86227	0.016	0.8887	0.035	-0.01994	0.016	0
1356	YJR094W-A	RPL43B	0.92944	0.037	0.95233	0.04	-0.01993	0.037	2e-05
1357	YPR174C	YPR174C	1.03973	0.046	1.05862	0.011	-0.01981	0.046	2e-05
1358	YKR070W	YKR070W	1.00693	0.013	1.02726	0.003	-0.0198	0.013	0
1359	YIL037C	PRM2	1.03407	0.017	1.04928	0.009	-0.01977	0.017	0
1360	YJR154W	YJR154W	0.99901	0.031	1.01895	0.001	-0.01974	0.031	1e-05
1361	YDR162C	NBP2	0.9242	0.026	0.94309	0.012	-0.01972	0.026	1e-05
1362	YAL046C	AIM1	0.95513	0.032	0.98759	0.038	-0.01965	0.032	0.00037
1363	YNR047W	FPK1	0.97816	0.012	1.00345	0.032	-0.01965	0.012	0
1364	YDR419W	RAD30	0.9263	0.012	0.94554	0.011	-0.0195	0.012	0
1365	YIR038C	GTT1	1.02145	0.045	1.04064	0.038	-0.01946	0.045	2e-05
1366	YGL139W	FLC3	1.02832	0.012	1.04551	0.025	-0.01945	0.012	4e-05
1367	YMR232W	FUS2	0.959	0.096	0.97662	0.024	-0.01943	0.096	0.00028
1368	YMR036C	MIH1	0.9	0.018	0.91876	0.002	-0.01939	0.018	0
1369	YOR223W	YOR223W	1.00196	0.011	1.02159	0.006	-0.01939	0.011	4e-05
1370	YLR257W	YLR257W	0.97879	0.015	1.00558	0.019	-0.01936	0.015	8e-05
1371	YNL319W	YNL319W	0.77092	0.003	0.79802	0.028	-0.01925	0.003	0
1372	YCR088W	ABP1	0.93307	0.024	0.95442	0.015	-0.01924	0.024	0
1373	YMR136W	GAT2	0.98368	0.11	1.01011	0.032	-0.01914	0.11	0.00038
1374	YKL026C	GPX1	0.84513	0.02	0.86294	0.013	-0.01913	0.02	0
1375	YMR306C-A	YMR306C-A	1.00816	0.009	1.02761	0.019	-0.01911	0.009	0
1376	YOR274W	MOD5	1.00355	0.03	1.02429	0.012	-0.01908	0.03	1e-05
1377	YMR303C	ADH2	1.01668	0.001	1.03173	0.014	-0.01906	0.001	0
1378	YNL288W	CAF40	1.01844	0.02	1.04326	0.049	-0.01903	0.02	0.00013
1379	YGL020C	GET1	0.94856	0.03	0.96731	0.012	-0.01902	0.03	1e-05
1380	YHR132W-A	IGO2	0.88871	0.022	0.90728	0.001	-0.01901	0.022	0
1381	YCR032W	BPH1	1.02582	0.016	1.04347	0.009	-0.01899	0.016	0
1382	YDL053C	PBP4	0.9867	0.014	1.00657	0.002	-0.01899	0.014	0
1383	YGR193C	PDX1	0.91413	0.018	0.92943	0.028	-0.01886	0.018	0
1384	YNR041C	COQ2	0.75288	0.022	0.77513	0.03	-0.01884	0.022	1e-05
1385	YOR229W	WTM2	0.95693	0.005	0.97498	0.005	-0.01883	0.005	1e-05
1386	YMR272C	SCS7	1.04173	0.023	1.05796	0.024	-0.01881	0.023	0
1387	YHR028C	DAP2	1.01026	0.017	1.02845	0.001	-0.01878	0.017	0
1388	YDR436W	PPZ2	1.04329	0.025	1.06059	0.022	-0.01876	0.025	0
1389	YBR222C	PCS60	1.05796	0.016	1.07485	0.029	-0.01875	0.016	0
1390	YGL077C	HNM1	0.964	0.088	0.98469	0.05	-0.01874	0.088	0.00021
1391	YIR035C	YIR035C	0.99129	0.028	1.0068	0.047	-0.01871	0.028	1e-05
1392	YGL243W	TAD1	0.95044	0.013	0.97177	0.013	-0.01868	0.013	0
1393	YOR126C	IAH1	1.07347	0.024	1.09353	0.015	-0.01863	0.024	0
1394	YHR206W	SKN7	0.92491	0.014	0.94331	0.013	-0.01855	0.014	0
1395	YIR036C	IRC24	0.95062	0.036	0.96102	0.045	-0.01853	0.036	1e-05
1396	YPL272C	YPL272C	0.95637	0.027	0.97557	0.003	-0.01847	0.027	1e-05
1397	YCR006C	YCR006C	0.97044	0.012	0.99571	0.02	-0.01845	0.012	0
1398	YAL023C	PMT2	0.96471	0.018	0.98828	0.021	-0.01834	0.018	0
1399	YMR065W	KAR5	0.96773	0.004	0.98408	0.014	-0.01833	0.004	1e-05
1400	YPR012W	YPR012W	1.01721	0.024	1.03325	0.007	-0.01833	0.024	0
1401	YMR158W-A	YMR158W-A	0.94626	0.036	0.96109	0.01	-0.01826	0.036	2e-05
1402	YKR010C	TOF2	1.0173	0.022	1.03842	0.02	-0.01824	0.022	0
1403	YGR212W	SLI1	0.91317	0.022	0.93013	0.014	-0.01818	0.022	0
1404	YKR027W	BCH2	1.01042	0.018	1.02455	0.029	-0.01816	0.018	0.00011
1405	YOR083W	WHI5	0.87416	0.007	0.89728	0.016	-0.01816	0.007	2e-05
1406	YOR237W	HES1	1.05669	0.028	1.07177	0.019	-0.01815	0.028	0
1407	YPR029C	APL4	0.96994	0.032	0.9863	0.04	-0.01815	0.032	1e-05
1408	YAL034C	FUN19	0.97725	0.029	0.99464	0.013	-0.01815	0.029	1e-05
1409	YDL237W	AIM6	0.9455	0.02	0.96549	0.017	-0.01811	0.02	0
1410	YCL046W	YCL046W	1.02029	0.024	1.04214	0.008	-0.01808	0.024	0
1411	YCL011C	GBP2	1.02935	0.093	1.0488	0.045	-0.01783	0.093	0.0002
1412	YOL019W	YOL019W	0.95124	0.044	0.96573	0.005	-0.01778	0.044	3e-05
1413	YMR148W	OSW5	1.00363	0.011	1.01824	0.03	-0.01777	0.011	4e-05
1414	YIL012W	YIL012W	0.97792	0.005	0.9954	0.005	-0.01776	0.005	1e-05
1415	YLR292C	SEC72	0.95874	0.009	0.97716	0.011	-0.01775	0.009	0
1416	YBR075W	YBR075W	1.02689	0.056	1.05746	0.041	-0.01774	0.056	4e-05
1417	YGL260W	YGL260W	0.95742	0.022	0.97783	0.003	-0.01773	0.022	0
1418	YKL200C	YKL200C	1.03029	0.022	1.04355	0.017	-0.0177	0.022	0
1419	YIL123W	SIM1	0.95322	0.038	0.98556	0.055	-0.01767	0.038	2e-05
1420	YDR077W	SED1	1.04539	0.028	1.06549	0.005	-0.01767	0.028	1e-05
1421	YGR118W	RPS23A	0.9618	0.051	0.97725	0.026	-0.01765	0.051	4e-05
1422	YDR131C	YDR131C	0.8757	0.013	0.89121	0.012	-0.01765	0.013	0
1423	YDR151C	CTH1	1.03077	0.014	1.0488	0.012	-0.01765	0.014	0
1424	YEL040W	UTR2	1.01229	0.049	1.0301	0	-0.01763	0.049	3e-05
1425	YEL028W	YEL028W	1.00268	0.032	1.02251	0.005	-0.0176	0.032	1e-05
1426	YMR214W	SCJ1	1.00343	0.008	1.02097	0.003	-0.01757	0.008	0
1427	YBR062C	YBR062C	1.03296	0.034	1.05282	0.01	-0.01754	0.034	1e-05
1428	YDR463W	STP1	0.96855	0.006	0.98627	0	-0.01752	0.006	1e-05
1429	YBL083C	YBL083C	1.07083	0.014	1.08689	0.007	-0.01746	0.014	0
1430	YPL269W	KAR9	0.92825	0.021	0.96376	0.047	-0.01743	0.021	0.00016
1431	YDR493W	MZM1	0.9624	0.029	0.98142	0.006	-0.01742	0.029	1e-05
1432	YGL205W	POX1	0.95995	0.004	0.9783	0.006	-0.0174	0.004	1e-05
1433	YNL307C	MCK1	0.89627	0.04	0.91289	0.018	-0.01734	0.04	3e-05
1434	YBR068C	BAP2	0.9887	0.006	1.00477	0.006	-0.01734	0.006	1e-05
1435	YPR149W	NCE102	1.00389	0.017	1.02536	0.016	-0.01729	0.017	0
1436	YEL008W	YEL008W	1.00995	0.017	1.0246	0.021	-0.01728	0.017	0
1437	YJR070C	LIA1	0.97826	0.017	0.98861	0.026	-0.01726	0.017	0
1438	YDR125C	ECM18	0.96028	0.006	0.97786	0.001	-0.01726	0.006	0
1439	YJL073W	JEM1	0.95043	0.014	0.96271	0.018	-0.01725	0.014	0
1440	YPL110C	GDE1	1.06108	0.008	1.07786	0.026	-0.01721	0.008	2e-05
1441	YJL142C	YJL142C	0.9757	0.022	0.99402	0.032	-0.01719	0.022	0
1442	YNL068C	FKH2	1.01712	0.026	1.03302	0.039	-0.01712	0.026	0
1443	YNR024W	MPP6	0.92365	0.012	0.94551	0.028	-0.01711	0.012	6e-05
1444	YIR025W	MND2	0.93919	0.056	0.95703	0.04	-0.0171	0.056	6e-05
1445	YAL059W	ECM1	0.96919	0.007	0.98591	0.008	-0.0171	0.007	0
1446	YDR501W	PLM2	0.98669	0.001	0.99912	0.037	-0.01708	0.001	0
1447	YDR031W	MIC14	0.99041	0.029	1.00696	0.012	-0.01699	0.029	0.00029
1448	YLR012C	YLR012C	0.9847	0.003	1.00303	0.01	-0.01697	0.003	0
1449	YPL025C	YPL025C	0.96365	0.045	0.97581	0.022	-0.01692	0.045	3e-05
1450	YGR033C	TIM21	1.02667	0.013	1.04455	0.011	-0.01691	0.013	0
1451	YNR071C	YNR071C	0.95208	0.013	0.96606	0.017	-0.01691	0.013	0
1452	YPR052C	NHP6A	0.97572	0.009	0.99552	0.007	-0.01683	0.009	0
1453	YDR120C	TRM1	0.95171	0.025	0.97249	0.011	-0.01682	0.025	0
1454	YOR028C	CIN5	0.94183	0.034	0.95893	0.011	-0.01681	0.034	1e-05
1455	YLR108C	YLR108C	0.98263	0.018	0.99988	0.005	-0.0168	0.018	0
1456	YER007C-A	TMA20	0.92409	0.013	0.94352	0.008	-0.01678	0.013	7e-05
1457	YIL166C	YIL166C	0.93635	0.009	0.95004	0.024	-0.01674	0.009	3e-05
1458	YDR032C	PST2	0.94782	0.069	0.96887	0.022	-0.01669	0.069	0.0001
1459	YDL142C	CRD1	0.94936	0.011	0.96472	0.018	-0.01667	0.011	4e-05
1460	YOR235W	YOR235W	0.99467	0.041	1.00794	0.031	-0.01665	0.041	2e-05
1461	YGR225W	AMA1	0.99679	0.027	1.01359	0.003	-0.01661	0.027	1e-05
1462	YPR031W	NTO1	0.98327	0.047	1.00337	0.018	-0.01658	0.047	3e-05
1463	YPL070W	MUK1	1.00878	0.004	1.02548	0.006	-0.01647	0.004	1e-05
1464	YNL107W	YAF9	1.03942	0.013	1.05303	0.009	-0.01644	0.013	0
1465	YOR188W	MSB1	0.92698	0.018	0.94671	0.012	-0.01644	0.018	0.00013
1466	YGL117W	YGL117W	1.01357	0.022	1.03022	0.019	-0.01642	0.022	0
1467	YBR151W	APD1	1.00994	0.004	1.02711	0.012	-0.01642	0.004	1e-05
1468	YML095C	RAD10	1.01655	0.014	1.03372	0.022	-0.01639	0.014	0
1469	YLR253W	YLR253W	1.02103	0.005	1.03662	0.012	-0.01636	0.005	1e-05
1470	YNR069C	BSC5	1.04666	0.016	1.05834	0.022	-0.01635	0.016	0
1471	YOR374W	ALD4	0.97911	0.034	0.99481	0.03	-0.01628	0.034	1e-05
1472	YCR087C-A	YCR087C-A	0.97503	0.03	0.99391	0.012	-0.01622	0.03	1e-05
1473	YNL053W	MSG5	0.9642	0.005	0.98618	0.027	-0.0162	0.005	1e-05
1474	YPL103C	FMP30	0.98475	0.017	1.00145	0.008	-0.01619	0.017	0
1475	YLR261C	YLR261C	1.07585	0.029	1.0931	0.004	-0.01608	0.029	1e-05
1476	YDL199C	YDL199C	1.02565	0.025	1.04515	0.029	-0.01606	0.025	0
1477	YDL037C	BSC1	0.94059	0.012	0.95203	0.025	-0.01606	0.012	0
1478	YDL050C	YDL050C	0.99053	0.013	1.00914	0.006	-0.01605	0.013	0
1479	YBR301W	PAU24	0.95307	0.006	0.97259	0.01	-0.01599	0.006	1e-05
1480	YOR251C	TUM1	0.94661	0.023	0.96476	0.009	-0.01597	0.023	0
1481	YLR040C	YLR040C	0.98594	0.013	1.00177	0.032	-0.01589	0.013	0
1482	YLL025W	PAU17	1.01119	0.017	1.02642	0.023	-0.01586	0.017	0
1483	YLR450W	HMG2	1.03136	0.036	1.04421	0.005	-0.01576	0.036	1e-05
1484	YLL023C	POM33	0.99515	0.032	1.01085	0.009	-0.0157	0.032	1e-05
1485	YGL261C	PAU11	0.98502	0.039	1.00399	0.009	-0.01566	0.039	2e-05
1486	YOR154W	SLP1	1.04648	0.023	1.06234	0.035	-0.01564	0.023	0
1487	YOL015W	IRC10	0.96394	0.038	0.97281	0.024	-0.01556	0.038	2e-05
1488	YLR268W	SEC22	0.90417	0.013	0.92188	0.009	-0.01549	0.013	7e-05
1489	YDR502C	SAM2	1.00718	0.033	1.02444	0.028	-0.01548	0.033	1e-05
1490	YDL062W	YDL062W	0.72433	0.021	0.73914	0.012	-0.01544	0.021	1e-05
1491	YOR038C	HIR2	0.97172	0.004	0.98348	0.016	-0.01544	0.004	1e-05
1492	YMR107W	SPG4	1.05949	0.013	1.07462	0.028	-0.01543	0.013	0
1493	YNL156C	NSG2	0.92665	0.01	0.94036	0.009	-0.01537	0.01	0
1494	YKL023W	YKL023W	0.9949	0.022	1.00689	0.033	-0.01533	0.022	0
1495	YPR074C	TKL1	0.87933	0.056	0.90491	0.042	-0.01531	0.056	7e-05
1496	YAL045C	YAL045C	0.92974	0.026	0.94477	0.001	-0.0153	0.026	1e-05
1497	YJR080C	AIM24	0.91444	0.02	0.93072	0.007	-0.01529	0.02	0
1498	YNL093W	YPT53	1.03975	0.017	1.0546	0.012	-0.0152	0.017	0
1499	YJL149W	DAS1	0.9982	0.038	1.01282	0.007	-0.01519	0.038	2e-05
1500	YGR142W	BTN2	0.9925	0.018	1.00773	0.004	-0.01516	0.018	0.00011
1501	YPR201W	ARR3	1.05811	0.024	1.07726	0.016	-0.01516	0.024	0
1502	YPR158W	CUR1	0.99004	0.013	1.00553	0.009	-0.01512	0.013	0
1503	YKL046C	DCW1	1.20713	0.068	1.22434	0.045	-0.01507	0.068	5e-05
1504	YBL079W	NUP170	0.8675	0.005	0.88224	0.002	-0.01506	0.005	0
1505	YJR030C	YJR030C	1.03331	0.046	1.05291	0.029	-0.01494	0.046	2e-05
1506	YPL066W	RGL1	0.85765	0.011	0.87344	0.015	-0.01494	0.011	0
1507	YJL132W	YJL132W	1.05568	0.028	1.08069	0.058	-0.01493	0.028	1e-05
1508	YCL016C	DCC1	0.92612	0.059	0.94979	0.041	-0.01493	0.059	7e-05
1509	YNL157W	IGO1	1.00775	0.012	1.02059	0.011	-0.01489	0.012	0
1510	YMR075C-A	YMR075C-A	0.91211	0.003	0.93107	0.021	-0.01485	0.003	0
1511	YER054C	GIP2	0.96821	0.017	0.98696	0.013	-0.01483	0.017	0
1512	YIL039W	TED1	1.00736	0.014	1.02083	0.005	-0.01483	0.014	0
1513	YNL320W	YNL320W	1.01665	0.007	1.03082	0.017	-0.01479	0.007	0
1514	YBR242W	YBR242W	1.02625	0.021	1.04268	0.017	-0.01475	0.021	0
1515	YOL084W	PHM7	1.05794	0.009	1.0679	0.03	-0.01474	0.009	0
1516	YGL080W	FMP37	0.96645	0.052	0.98767	0.025	-0.01473	0.052	4e-05
1517	YGL019W	CKB1	0.952	0.027	0.96455	0.023	-0.01466	0.027	1e-05
1518	YNL080C	EOS1	0.87707	0.004	0.88593	0.022	-0.01463	0.004	1e-05
1519	YIL086C	YIL086C	1.01131	0.02	1.02233	0.01	-0.01461	0.02	0
1520	YBL021C	HAP3	0.8042	0.026	0.81729	0.017	-0.0146	0.026	1e-05
1521	YDL119C	YDL119C	0.90769	0.002	0.92102	0.015	-0.01457	0.002	0
1522	YFR033C	QCR6	0.86372	0.016	0.87987	0.027	-0.01455	0.016	0
1523	YLL019C	KNS1	1.00525	0.01	1.02175	0.008	-0.01454	0.01	3e-05
1524	YOR264W	DSE3	0.97641	0.005	0.99285	0.02	-0.01449	0.005	1e-05
1525	YNL167C	SKO1	0.93733	0.027	0.95321	0.036	-0.01442	0.027	1e-05
1526	YHR117W	TOM71	0.97792	0.003	0.99448	0.013	-0.01437	0.003	0
1527	YDR099W	BMH2	1.0348	0.028	1.04564	0.016	-0.01435	0.028	1e-05
1528	YOL101C	IZH4	0.99323	0.047	0.99792	0.043	-0.01434	0.047	3e-05
1529	YMR279C	YMR279C	0.97736	0.019	0.99079	0.006	-0.01426	0.019	0
1530	YOR018W	ROD1	0.8886	0.025	0.9039	0.006	-0.01424	0.025	1e-05
1531	YMR259C	TRM732	0.9589	0.019	0.96998	0.015	-0.0142	0.019	0
1532	YOL068C	HST1	0.85349	0.021	0.86932	0.033	-0.01418	0.021	0
1533	YOR356W	CIR2	0.95227	0.021	0.96388	0.033	-0.01414	0.021	0
1534	YDR165W	TRM82	0.95285	0.012	0.96428	0.032	-0.01411	0.012	0
1535	YGL081W	YGL081W	0.98893	0.004	1.00796	0.027	-0.01409	0.004	1e-05
1536	YOR084W	LPX1	0.97267	0.03	0.98792	0.013	-0.01402	0.03	1e-05
1537	YHR021C	RPS27B	0.78754	0.014	0.79989	0.013	-0.01401	0.014	0
1538	YLR267W	BOP2	0.95185	0.026	0.96847	0.012	-0.01397	0.026	1e-05
1539	YMR266W	RSN1	1.01904	0.027	1.02795	0.022	-0.01396	0.027	1e-05
1540	YLR151C	PCD1	1.0366	0.013	1.05212	0.021	-0.01387	0.013	0
1541	YLR228C	ECM22	0.93256	0.031	0.94879	0.03	-0.01385	0.031	1e-05
1542	YOR043W	WHI2	1.03099	0.035	1.03973	0.025	-0.0138	0.035	1e-05
1543	YDL077C	VAM6	1.06806	0.027	1.08927	0.028	-0.01377	0.027	0
1544	YCR051W	YCR051W	1.03409	0.032	1.04688	0.003	-0.01367	0.032	1e-05
1545	YBR297W	MAL33	1.03617	0.013	1.04842	0.021	-0.01362	0.013	5e-05
1546	YNL203C	YNL203C	1.00274	0.015	1.01589	0.001	-0.01361	0.015	0
1547	YGR183C	QCR9	0.85247	0.038	0.86258	0.037	-0.01359	0.038	2e-05
1548	YDR534C	FIT1	0.99715	0.025	1.01249	0.011	-0.01355	0.025	0
1549	YAL011W	SWC3	0.91802	0.013	0.93089	0.008	-0.01355	0.013	0
1550	YDR019C	GCV1	0.98383	0.03	0.99518	0.023	-0.01354	0.03	1e-05
1551	YDR509W	YDR509W	1.03734	0.039	1.04663	0.03	-0.01348	0.039	1e-05
1552	YNL289W	PCL1	0.97972	0.013	0.99208	0.08	-0.01348	0.013	0
1553	YMR289W	ABZ2	1.02539	0.005	1.03862	0.019	-0.01346	0.005	1e-05
1554	YKL076C	YKL076C	0.88603	0.051	0.9032	0.013	-0.01344	0.051	5e-05
1555	YMR177W	MMT1	1.03056	0.019	1.03881	0.018	-0.01341	0.019	0
1556	YNR063W	YNR063W	0.92916	0.005	0.94369	0.004	-0.0134	0.005	1e-05
1557	YGL035C	MIG1	1.0149	0.009	1.03178	0.02	-0.01335	0.009	0
1558	YMR230W	RPS10B	0.90207	0.013	0.91454	0.003	-0.01332	0.013	7e-05
1559	YGR129W	SYF2	1.05813	0.029	1.07206	0.013	-0.01327	0.029	1e-05
1560	YGL159W	YGL159W	1.01068	0.032	1.02238	0.009	-0.01324	0.032	1e-05
1561	YBR147W	RTC2	0.8892	0.014	0.90607	0.016	-0.0132	0.014	0
1562	YMR226C	YMR226C	0.95931	0.029	0.96902	0.022	-0.01315	0.029	1e-05
1563	YMR295C	YMR295C	1.07833	0.037	1.0912	0.006	-0.01315	0.037	1e-05
1564	YBL070C	YBL070C	1.03559	0.028	1.04991	0.026	-0.0131	0.028	1e-05
1565	YKL121W	DGR2	0.8527	0.004	0.8642	0.012	-0.01309	0.004	1e-05
1566	YKL085W	MDH1	0.94427	0.035	0.95695	0.009	-0.01304	0.035	1e-05
1567	YDL200C	MGT1	0.95969	0.056	0.97897	0.018	-0.01304	0.056	6e-05
1568	YCL063W	VAC17	0.95231	0.023	0.96705	0.012	-0.01304	0.023	0.00019
1569	YLR183C	TOS4	1.01829	0.027	1.02909	0.014	-0.01301	0.027	1e-05
1570	YPR005C	HAL1	0.96942	0.041	0.97402	0.046	-0.01301	0.041	2e-05
1571	YPR053C	YPR053C	0.96505	0.019	0.97623	0.012	-0.01298	0.019	0
1572	YJL155C	FBP26	0.95346	0.021	0.97008	0.045	-0.01296	0.021	0.00016
1573	YJL083W	TAX4	0.89929	0.02	0.91365	0.007	-0.01291	0.02	0
1574	YOR252W	TMA16	0.97059	0.042	0.98699	0.017	-0.01289	0.042	2e-05
1575	YNL224C	SQS1	0.91852	0.013	0.93289	0.028	-0.01286	0.013	0
1576	YBR162C	TOS1	0.99802	0.018	1.01065	0.021	-0.01286	0.018	0
1577	YMR099C	YMR099C	0.92754	0.022	0.94579	0.031	-0.01284	0.022	0
1578	YDR084C	TVP23	0.97148	0.041	0.98762	0.011	-0.01284	0.041	2e-05
1579	YNL309W	STB1	1.00438	0.032	1.02194	0.024	-0.01283	0.032	1e-05
1580	YLL045C	RPL8B	0.90484	0.048	0.92122	0.022	-0.01279	0.048	4e-05
1581	YOR023C	AHC1	0.92146	0.026	0.93735	0.049	-0.01266	0.026	1e-05
1582	YHR080C	YHR080C	1.01519	0.006	1.02766	0.002	-0.01258	0.006	1e-05
1583	YDR116C	MRPL1	0.88427	0.003	0.89961	0.006	-0.01253	0.003	0
1584	YPL123C	RNY1	1.0307	0.036	1.03948	0.034	-0.01252	0.036	1e-05
1585	YNL280C	ERG24	0.9866	0.012	0.99436	0.025	-0.0125	0.012	0
1586	YLR210W	CLB4	0.91353	0.011	0.93018	0.018	-0.01239	0.011	5e-05
1587	YAR028W	YAR028W	0.91198	0.018	0.9219	0.023	-0.01235	0.018	0
1588	YMR058W	FET3	1.01721	0.023	1.02701	0.025	-0.01233	0.023	0
1589	YLR083C	EMP70	0.91477	0.009	0.92645	0.005	-0.01232	0.009	3e-05
1590	YJL206C-A	YJL206C-A	1.00615	0.032	1.00881	0.065	-0.0123	0.032	1e-05
1591	YDR294C	DPL1	1.01078	0.046	1.02215	0.031	-0.01228	0.046	3e-05
1592	YPR037C	ERV2	0.97511	0.02	0.98703	0.022	-0.01228	0.02	0
1593	YOR134W	BAG7	1.09171	0.032	1.10205	0.001	-0.01223	0.032	1e-05
1594	YPR170C	YPR170C	1.0547	0.02	1.06874	0.022	-0.01222	0.02	0
1595	YGR213C	RTA1	1.01375	0.024	1.02431	0.016	-0.01221	0.024	0
1596	YIL056W	VHR1	0.8987	0.012	0.90773	0.013	-0.01221	0.012	0
1597	YBR118W	TEF2	0.99041	0.032	0.9997	0.026	-0.01205	0.032	1e-05
1598	YJR129C	YJR129C	1.00836	0.007	1.02095	0.02	-0.01197	0.007	1e-05
1599	YIR032C	DAL3	0.93328	0.02	0.94929	0.018	-0.01196	0.02	0.00015
1600	YCL013W	YCL013W	0.92293	0.017	0.93721	0.022	-0.01193	0.017	0
1601	YER016W	BIM1	0.71517	0.018	0.72925	0.005	-0.0118	0.018	0.00021
1602	YMR188C	MRPS17	0.94485	0.017	0.95446	0.028	-0.0118	0.017	0
1603	YBR201W	DER1	1.0344	0.028	1.04367	0.019	-0.01178	0.028	1e-05
1604	YOL003C	PFA4	1.02152	0.024	1.03477	0.027	-0.01176	0.024	0
1605	YGR079W	YGR079W	1.0153	0.006	1.02958	0.007	-0.01172	0.006	0
1606	YHR045W	YHR045W	1.05244	0.029	1.06342	0.05	-0.01169	0.029	1e-05
1607	YGR235C	MOS2	0.93629	0.046	0.94686	0.004	-0.01168	0.046	3e-05
1608	YML101C	CUE4	1.01025	0.032	1.01483	0.025	-0.01162	0.032	1e-05
1609	YOL029C	YOL029C	1.04681	0.051	1.05637	0.028	-0.01161	0.051	3e-05
1610	YBL102W	SFT2	1.01084	0.02	1.01796	0.022	-0.01153	0.02	0
1611	YHL008C	YHL008C	1.03565	0.009	1.03942	0.018	-0.01151	0.009	3e-05
1612	YJL141C	YAK1	1.038	0.013	1.04459	0.03	-0.01147	0.013	5e-05
1613	YER175C	TMT1	1.02603	0.036	1.04254	0.021	-0.01145	0.036	1e-05
1614	YIL154C	IMP2'	0.9587	0.019	0.97322	0.007	-0.01144	0.019	0
1615	YDL223C	HBT1	1.01105	0.025	1.02211	0.003	-0.01142	0.025	0
1616	YJR142W	YJR142W	1.03065	0.018	1.04175	0.002	-0.0114	0.018	0
1617	YKL073W	LHS1	0.7339	0.176	0.71541	0.146	-0.01139	0.176	0.00359
1618	YIR013C	GAT4	1.01726	0.041	1.03203	0.059	-0.01138	0.041	2e-05
1619	YPR022C	YPR022C	0.86251	0.03	0.87807	0.005	-0.0113	0.03	1e-05
1620	YBL085W	BOI1	0.9682	0.023	0.98088	0.015	-0.01127	0.023	0
1621	YGL226W	MTC3	0.98382	0	0.99599	0.003	-0.01121	0	0
1622	YLR037C	PAU23	1.06329	0.003	1.08033	0.023	-0.01114	0.003	0
1623	YHL037C	YHL037C	1.0314	0.022	1.04597	0.022	-0.01106	0.022	0
1624	YGL114W	YGL114W	1.02602	0.039	1.0388	0.008	-0.01102	0.039	1e-05
1625	YOR376W	YOR376W	1.00629	0.02	1.02112	0.019	-0.01102	0.02	0
1626	YMR140W	SIP5	0.98474	0.077	0.99007	0.026	-0.011	0.077	0.00013
1627	YDL024C	DIA3	1.01772	0.025	1.02784	0.009	-0.01098	0.025	0
1628	YLR034C	SMF3	1.0672	0.021	1.08148	0.033	-0.01092	0.021	0
1629	YLR236C	YLR236C	0.97025	0.025	0.9828	0.012	-0.01091	0.025	0
1630	YCL028W	RNQ1	0.99816	0.042	1.00153	0.046	-0.01088	0.042	2e-05
1631	YER087C-A	YER087C-A	1.04964	0.008	1.06126	0.007	-0.01085	0.008	2e-05
1632	YJR051W	OSM1	1.06458	0.008	1.07646	0.015	-0.01084	0.008	0
1633	YML068W	ITT1	1.05602	0.014	1.06494	0.005	-0.01084	0.014	0
1634	YLR375W	STP3	0.95472	0.033	0.96469	0.005	-0.01081	0.033	1e-05
1635	YIL153W	RRD1	0.94827	0.022	0.95631	0.02	-0.0108	0.022	0
1636	YPL003W	ULA1	0.94038	0.007	0.95106	0.001	-0.0108	0.007	2e-05
1637	YBR225W	YBR225W	1.02093	0.01	1.03087	0.014	-0.01078	0.01	0
1638	YGR208W	SER2	0.92745	0.028	0.93867	0.03	-0.01076	0.028	1e-05
1639	YGR207C	CIR1	1.04106	0.026	1.04986	0.007	-0.0107	0.026	0
1640	YAL058W	CNE1	0.92067	0.007	0.93033	0.004	-0.0107	0.007	0
1641	YMR172C-A	YMR172C-A	0.99643	0.023	1.01014	0.023	-0.01064	0.023	0
1642	YER071C	TDA2	0.95469	0.022	0.96531	0.006	-0.01062	0.022	0
1643	YMR019W	STB4	1.13772	0.051	1.15263	0.038	-0.01061	0.051	2e-05
1644	YOR195W	SLK19	0.91286	0.034	0.92476	0.051	-0.0106	0.034	1e-05
1645	YFR008W	FAR7	0.97965	0.011	0.99111	0.018	-0.01059	0.011	0
1646	YPL213W	LEA1	0.86768	0.037	0.87876	0.02	-0.01046	0.037	2e-05
1647	YLR408C	BLS1	1.01425	0.017	1.02892	0.024	-0.01044	0.017	0.0001
1648	YDR219C	MFB1	0.95635	0.03	0.96652	0.01	-0.01042	0.03	1e-05
1649	YCR045C	RRT12	0.98924	0.019	1.00014	0.01	-0.01042	0.019	0
1650	YCL033C	MXR2	1.02809	0.017	1.03898	0	-0.0104	0.017	0
1651	YOR311C	DGK1	0.971	0.051	0.98146	0.045	-0.01038	0.051	4e-05
1652	YCR023C	YCR023C	1.03574	0.003	1.04689	0.011	-0.01035	0.003	0
1653	YCR044C	PER1	0.95637	0.015	0.96406	0.03	-0.01026	0.015	0
1654	YIR016W	YIR016W	1.10436	0.004	1.10747	0.04	-0.01023	0.004	1e-05
1655	YGR093W	YGR093W	0.9312	0.036	0.94348	0.041	-0.01023	0.036	2e-05
1656	YMR170C	ALD2	1.03439	0.007	1.04344	0.009	-0.01021	0.007	1e-05
1657	YLR421C	RPN13	0.91228	0.001	0.92724	0.02	-0.01018	0.001	0
1658	YDR400W	URH1	1.01654	0.02	1.02713	0.042	-0.01013	0.02	0
1659	YOR245C	DGA1	1.01836	0.017	1.0299	0.014	-0.01012	0.017	0
1660	YLL059C	YLL059C	1.02816	0.048	1.03887	0.015	-0.01007	0.048	3e-05
1661	YAR020C	PAU7	1.0157	0.002	1.02772	0.005	-0.01004	0.002	0
1662	YGR170W	PSD2	0.74885	0.017	0.77084	0.045	-0.01003	0.017	0.00016
1663	YCR014C	POL4	0.89449	0.027	0.90752	0.005	-0.01002	0.027	0.00029
1664	YLL026W	HSP104	0.92235	0.025	0.9351	0.008	-0.01001	0.025	1e-05
1665	YOL060C	MAM3	0.91756	0.024	0.92376	0.006	-0.01001	0.024	1e-05
1666	YLR286C	CTS1	0.99523	0.002	1.0061	0.004	-0.01	0.002	0
1667	YDR244W	PEX5	1.04769	0.019	1.05852	0.002	-0.00998	0.019	0
1668	YOL007C	CSI2	0.94904	0.031	0.9608	0.017	-0.00998	0.031	1e-05
1669	YNL233W	BNI4	0.89524	0.001	0.90364	0.008	-0.00996	0.001	0
1670	YCL061C	MRC1	1.0102	0.02	1.01885	0.009	-0.00995	0.02	0
1671	YDR157W	YDR157W	1.0121	0.007	1.02315	0.011	-0.00994	0.007	1e-05
1672	YIL139C	REV7	0.96153	0.006	0.97008	0.018	-0.00992	0.006	1e-05
1673	YJL147C	YJL147C	1.02206	0.035	1.03084	0.043	-0.0099	0.035	1e-05
1674	YJL059W	YHC3	1.03304	0.009	1.04336	0.001	-0.00985	0.009	2e-05
1675	YDR393W	SHE9	0.89431	0.006	0.90554	0.009	-0.00982	0.006	0
1676	YMR181C	YMR181C	0.99537	0.01	1.0095	0.017	-0.00979	0.01	3e-05
1677	YOR050C	YOR050C	0.98542	0.098	0.99701	0.057	-0.00978	0.098	0.00027
1678	YNL230C	ELA1	0.96822	0.002	0.98145	0.013	-0.00974	0.002	0
1679	YMR192W	GYL1	1.03351	0.031	1.03625	0.02	-0.00971	0.031	1e-05
1680	YNR008W	LRO1	1.09611	0.009	1.10045	0.048	-0.00971	0.009	2e-05
1681	YCL049C	YCL049C	0.98858	0	0.99796	0.022	-0.00969	0	0
1682	YBR258C	SHG1	0.93832	0.002	0.94994	0.016	-0.00968	0.002	0
1683	YOR306C	MCH5	1.01059	0.021	1.01961	0.009	-0.00966	0.021	0
1684	YMR095C	SNO1	1.07424	0.004	1.07866	0.028	-0.00961	0.004	0
1685	YER139C	RTR1	0.93311	0.047	0.94017	0.026	-0.0096	0.047	3e-05
1686	YDR465C	RMT2	0.89721	0.008	0.89893	0.035	-0.00959	0.008	0
1687	YKL092C	BUD2	0.94275	0.013	0.95195	0.007	-0.00957	0.013	6e-05
1688	YGR021W	YGR021W	0.97109	0.019	0.97899	0.013	-0.00955	0.019	0
1689	YNR032C-A	HUB1	1.052	0.026	1.0518	0.027	-0.00954	0.026	0
1690	YDR309C	GIC2	0.88092	0.013	0.89183	0.012	-0.00928	0.013	0
1691	YDR221W	GTB1	1.01713	0.01	1.02799	0.023	-0.00926	0.01	0
1692	YDR382W	RPP2B	0.78161	0.011	0.79247	0.016	-0.00924	0.011	0
1693	YPL162C	YPL162C	0.99673	0.008	1.00312	0.015	-0.0092	0.008	0
1694	YOL036W	YOL036W	0.87517	0.017	0.88274	0.008	-0.00913	0.017	0
1695	YOL087C	DUF1	0.90848	0.101	0.92124	0.035	-0.00912	0.101	0.00037
1696	YHR130C	YHR130C	1.00681	0.003	1.0115	0.007	-0.0091	0.003	0
1697	YLR402W	YLR402W	1.00048	0.006	1.00773	0.005	-0.00902	0.006	1e-05
1698	YJL191W	RPS14B	1.05127	0.06	1.0579	0.044	-0.009	0.06	5e-05
1699	YGR106C	VOA1	0.96284	0.009	0.97306	0.009	-0.009	0.009	0
1700	YFL053W	DAK2	0.99501	0.024	1.00466	0.005	-0.00898	0.024	0
1701	YNL169C	PSD1	0.8645	0.016	0.86747	0.02	-0.00896	0.016	0
1702	YGL132W	YGL132W	0.99589	0.026	1.00543	0.012	-0.00894	0.026	0
1703	YOR277C	YOR277C	0.96175	0.007	0.96996	0.014	-0.00891	0.007	2e-05
1704	YKL105C	SEG2	0.92457	0.013	0.9297	0.008	-0.0089	0.013	0
1705	YBR292C	YBR292C	1.03139	0.007	1.039	0.009	-0.00889	0.007	0
1706	YDL201W	TRM8	0.91443	0.031	0.928	0.014	-0.00888	0.031	1e-05
1707	YBR022W	POA1	0.99618	0.008	1.008	0.033	-0.00882	0.008	0
1708	YBR020W	GAL1	0.94617	0.006	0.95347	0.004	-0.00881	0.006	1e-05
1709	YLL058W	YLL058W	0.93893	0.027	0.94883	0.007	-0.0088	0.027	1e-05
1710	YIL149C	MLP2	0.99139	0.007	0.99516	0.033	-0.00875	0.007	2e-05
1711	YER072W	VTC1	1.03787	0.016	1.04815	0.019	-0.00875	0.016	0
1712	YGR137W	YGR137W	0.96363	0.02	0.97331	0.006	-0.00871	0.02	0
1713	YDL129W	YDL129W	1.07026	0.1	1.07979	0.008	-0.00871	0.1	0.00022
1714	YNL214W	PEX17	0.98721	0.025	0.99283	0.023	-0.00867	0.025	0
1715	YNL014W	HEF3	1.0503	0.013	1.06077	0.004	-0.00863	0.013	5e-05
1716	YNL314W	DAL82	0.99204	0.066	1.00492	0.034	-0.00861	0.066	8e-05
1717	YBR230C	OM14	1.0767	0.021	1.08483	0.009	-0.00858	0.021	0
1718	YOL117W	RRI2	1.02184	0.016	1.02758	0.007	-0.00856	0.016	0
1719	YCR102C	YCR102C	1.00783	0.016	1.01668	0.014	-0.00854	0.016	0
1720	YGL115W	SNF4	0.83063	0.042	0.84545	0.028	-0.00853	0.042	4e-05
1721	YHR029C	YHI9	1.00395	0.015	1.00936	0.013	-0.00853	0.015	0
1722	YOR066W	MSA1	0.95213	0.013	0.95874	0.011	-0.0085	0.013	0
1723	YHR123W	EPT1	0.92831	0.015	0.93552	0.033	-0.00848	0.015	0
1724	YGL089C	MF(ALPHA)2	1.00783	0.016	1.0161	0.013	-0.00844	0.016	9e-05
1725	YCL069W	VBA3	0.98356	0.038	0.987	0.041	-0.00844	0.038	2e-05
1726	YDL025C	RTK1	0.90293	0.032	0.91555	0.024	-0.00844	0.032	1e-05
1727	YPR191W	QCR2	0.81576	0.02	0.82829	0.016	-0.00841	0.02	0
1728	YGR132C	PHB1	0.94617	0.01	0.95432	0.013	-0.00839	0.01	4e-05
1729	YKL128C	PMU1	0.99788	0.009	1.00542	0.005	-0.00839	0.009	0
1730	YOR127W	RGA1	1.06222	0.03	1.06686	0.007	-0.00835	0.03	1e-05
1731	YOR156C	NFI1	0.95191	0.013	0.95562	0.015	-0.00834	0.013	0
1732	YBR262C	AIM5	0.97687	0.003	0.98674	0.006	-0.00833	0.003	0
1733	YDL219W	DTD1	0.9952	0.01	1.00436	0.004	-0.0083	0.01	0
1734	YBR194W	AIM4	0.91124	0.005	0.92027	0.008	-0.0083	0.005	0
1735	YDR095C	YDR095C	0.98897	0.025	0.99775	0.003	-0.00826	0.025	0
1736	YPL125W	KAP120	0.93942	0.037	0.94877	0.021	-0.00825	0.037	2e-05
1737	YOR202W	HIS3	0.98626	0.146	1.00247	0.14	-0.00823	0.146	0
1738	YDL110C	TMA17	1.01335	0.027	1.02176	0.015	-0.00817	0.027	1e-05
1739	YHR015W	MIP6	0.98107	0.051	0.99908	0.034	-0.00816	0.051	4e-05
1740	YGR230W	BNS1	0.93253	0.019	0.9447	0.009	-0.00807	0.019	0
1741	YDR513W	GRX2	1.02771	0.032	1.03568	0.003	-0.00802	0.032	1e-05
1742	YNL079C	TPM1	0.89416	0.024	0.89982	0.021	-0.008	0.024	1e-05
1743	YOR022C	YOR022C	1.03536	0.01	1.04332	0.011	-0.00797	0.01	3e-05
1744	YML111W	BUL2	0.97783	0.005	0.98299	0.03	-0.00793	0.005	1e-05
1745	YCR099C	YCR099C	0.99871	0.024	1.00852	0.022	-0.00791	0.024	0
1746	YNL098C	RAS2	0.92342	0.006	0.92959	0.008	-0.0079	0.006	2e-05
1747	YBR293W	VBA2	0.99071	0.012	0.99746	0.01	-0.00789	0.012	0
1748	YBR239C	ERT1	1.01215	0.004	1.02116	0.013	-0.00783	0.004	1e-05
1749	YAL019W	FUN30	1.00995	0.029	1.01747	0.01	-0.0078	0.029	1e-05
1750	YCR102W-A	YCR102W-A	0.97837	0.031	0.98104	0.019	-0.00779	0.031	1e-05
1751	YLR098C	CHA4	1.10499	0.054	1.11553	0.041	-0.00778	0.054	3e-05
1752	YAR029W	YAR029W	0.99662	0.025	1.00606	0.008	-0.00778	0.025	0
1753	YOR072W	YOR072W	1.03135	0.003	1.03858	0.001	-0.00772	0.003	0
1754	YCR020C-A	MAK31	0.99427	0.014	1.00107	0.015	-0.00765	0.014	0
1755	YGR221C	TOS2	1.02367	0.008	1.03082	0.001	-0.00761	0.008	2e-05
1756	YIL073C	SPO22	0.94496	0.026	0.95626	0.033	-0.0076	0.026	1e-05
1757	YBR188C	NTC20	0.98871	0.022	0.99686	0.013	-0.00755	0.022	0
1758	YML050W	AIM32	1.03064	0.014	1.04168	0.012	-0.00752	0.014	0
1759	YHL019C	APM2	1.05064	0.045	1.05744	0.039	-0.00744	0.045	2e-05
1760	YKL096W-A	CWP2	1.10419	0.005	1.11233	0.017	-0.00737	0.005	0
1761	YPL206C	PGC1	0.98167	0.002	0.98951	0.003	-0.00732	0.002	0
1762	YMR003W	AIM34	1.08145	0.116	1.08065	0.016	-0.00731	0.116	0.00033
1763	YOR364W	YOR364W	1.07408	0.035	1.08385	0.009	-0.00718	0.035	1e-05
1764	YGR178C	PBP1	0.99819	0.096	0.99777	0.061	-0.00718	0.096	0.00025
1765	YOR267C	HRK1	1.03064	0.011	1.03893	0.005	-0.00717	0.011	0
1766	YHL002W	HSE1	0.99256	0.003	1.00241	0.025	-0.00711	0.003	0
1767	YGR051C	YGR051C	1.18343	0.101	1.19313	0.11	-0.00702	0.101	0.00017
1768	YHL024W	RIM4	1.12365	0.042	1.12992	0.007	-0.00697	0.042	1e-05
1769	YGL179C	TOS3	0.96113	0.008	0.96759	0.005	-0.00696	0.008	0
1770	YJL168C	SET2	1.00637	0.029	1.01139	0.026	-0.00686	0.029	1e-05
1771	YDR375C	BCS1	0.83806	0.029	0.84638	0.002	-0.00683	0.029	1e-05
1772	YLR296W	YLR296W	0.99597	0.032	1.00374	0.034	-0.00681	0.032	1e-05
1773	YJL182C	YJL182C	1.01423	0.007	1.02272	0.007	-0.00677	0.007	2e-05
1774	YMR152W	YIM1	0.90266	0.06	0.90807	0.014	-0.00676	0.06	8e-05
1775	YJR024C	MDE1	1.01268	0.028	1.02358	0.024	-0.00675	0.028	1e-05
1776	YOL099C	YOL099C	0.96457	0.036	0.96539	0.016	-0.00674	0.036	1e-05
1777	YBL107C	MIC23	1.0347	0.021	1.04564	0.02	-0.00673	0.021	0
1778	YEL012W	UBC8	0.92602	0.039	0.92842	0.028	-0.00663	0.039	2e-05
1779	YBR238C	YBR238C	0.98852	0.012	0.99833	0.017	-0.00663	0.012	0
1780	YKL197C	PEX1	0.97883	0.007	0.98752	0.005	-0.00662	0.007	0
1781	YGL004C	RPN14	1.02778	0.022	1.0354	0.013	-0.00657	0.022	0
1782	YOR062C	YOR062C	1.08433	0.003	1.09144	0.012	-0.00651	0.003	0
1783	YDL065C	PEX19	0.94336	0.005	0.95368	0.014	-0.0065	0.005	0
1784	YOL002C	IZH2	0.93552	0.068	0.93707	0.031	-0.00649	0.068	0.00011
1785	YOR196C	LIP5	0.98862	0.008	0.99597	0.005	-0.00643	0.008	2e-05
1786	YBR229C	ROT2	0.99016	0.062	0.99875	0.049	-0.00639	0.062	7e-05
1787	YPL001W	HAT1	1.04089	0.03	1.04721	0.012	-0.00632	0.03	1e-05
1788	YDL074C	BRE1	0.72744	0.006	0.73453	0.026	-0.00631	0.006	0
1789	YML072C	TCB3	1.04651	0.024	1.05171	0.002	-0.00628	0.024	0
1790	YPL170W	DAP1	1.04317	0.043	1.04755	0.026	-0.00627	0.043	0.00057
1791	YPR020W	ATP20	0.99839	0.005	1.00382	0.004	-0.00627	0.005	1e-05
1792	YML102C-A	YML102C-A	0.82323	0.039	0.82822	0.012	-0.00624	0.039	3e-05
1793	YJR061W	YJR061W	1.06242	0.036	1.05674	0.045	-0.00622	0.036	1e-05
1794	YHR066W	SSF1	0.993	0.004	0.99782	0.011	-0.00618	0.004	1e-05
1795	YLL063C	AYT1	1.07304	0.044	1.07754	0.047	-0.00617	0.044	2e-05
1796	YBR108W	AIM3	1.01138	0.016	1.01422	0.009	-0.00613	0.016	0
1797	YJL004C	SYS1	1.02367	0.011	1.03374	0.029	-0.00607	0.011	0
1798	YML002W	YML002W	1.00156	0.01	1.00576	0.016	-0.00599	0.01	0
1799	YNL090W	RHO2	0.99102	0.02	0.9961	0.02	-0.00597	0.02	0
1800	YGL161C	YIP5	0.96698	0.03	0.97216	0.009	-0.0059	0.03	1e-05
1801	YLR059C	REX2	1.03127	0.035	1.03135	0.024	-0.0059	0.035	1e-05
1802	YOR135C	YOR135C	0.60388	0.007	0.61058	0.018	-0.00587	0.007	4e-05
1803	YJL012C	VTC4	0.90049	0.028	0.90768	0.029	-0.00584	0.028	1e-05
1804	YDR104C	SPO71	0.89548	0.029	0.90312	0.019	-0.00584	0.029	1e-05
1805	YGR203W	YCH1	1.02391	0.034	1.02146	0.037	-0.00583	0.034	1e-05
1806	YLR356W	ATG33	1.00994	0.042	1.01179	0.02	-0.00582	0.042	2e-05
1807	YDL100C	GET3	0.96392	0.037	0.97029	0.01	-0.00581	0.037	0.0005
1808	YFR047C	BNA6	1.00311	0.009	1.0071	0.012	-0.0058	0.009	0
1809	YGL021W	ALK1	0.97699	0.018	0.98181	0.014	-0.00576	0.018	0.00012
1810	YAL015C	NTG1	0.98327	0.006	0.98666	0.012	-0.00576	0.006	0
1811	YJL021C	YJL021C	1.01582	0.041	1.03018	0.035	-0.00574	0.041	2e-05
1812	YDR525W-A	SNA2	1.05889	0.01	1.06663	0.008	-0.00573	0.01	0
1813	YJL047C	RTT101	0.88783	0.025	0.893	0.026	-0.00572	0.025	1e-05
1814	YGR050C	YGR050C	0.99213	0.023	0.99956	0.011	-0.00568	0.023	0
1815	YNL242W	ATG2	0.93567	0.023	0.94035	0.036	-0.00568	0.023	0
1816	YNR002C	ATO2	1.06576	0.016	1.06728	0.017	-0.00568	0.016	0
1817	YLR449W	FPR4	1.06418	0.047	1.06732	0.014	-0.00567	0.047	2e-05
1818	YCR019W	MAK32	0.97838	0.029	0.98388	0.01	-0.00554	0.029	1e-05
1819	YNL219C	ALG9	1.07679	0.042	1.08528	0.016	-0.0055	0.042	2e-05
1820	YHR125W	YHR125W	1.06494	0.018	1.06886	0.019	-0.00548	0.018	0
1821	YPL061W	ALD6	1.03401	0.018	1.04515	0.019	-0.00546	0.018	0
1822	YMR052W	FAR3	1.03401	0.012	1.03582	0.019	-0.00545	0.012	0
1823	YOL113W	SKM1	1.03497	0.019	1.0409	0.014	-0.00542	0.019	0
1824	YBR063C	YBR063C	1.00724	0.012	1.01058	0.005	-0.00542	0.012	0
1825	YNL122C	YNL122C	1.12472	0.006	1.12352	0.022	-0.00541	0.006	1e-05
1826	YMR161W	HLJ1	1.03555	0.03	1.03632	0.036	-0.00536	0.03	1e-05
1827	YGL168W	HUR1	0.92359	0.004	0.92857	0.014	-0.00531	0.004	1e-05
1828	YER178W	PDA1	1.0238	0.028	1.02961	0.029	-0.0053	0.028	1e-05
1829	YGR248W	SOL4	1.0276	0.011	1.03125	0.027	-0.00519	0.011	0
1830	YCR015C	YCR015C	1.01073	0.01	1.01766	0.003	-0.00515	0.01	0
1831	YBR130C	SHE3	1.0196	0.006	1.0319	0.03	-0.00513	0.006	0
1832	YNL212W	VID27	1.02002	0.093	1.01804	0.037	-0.00512	0.093	0.00021
1833	YPR066W	UBA3	0.92134	0.009	0.92897	0.01	-0.00505	0.009	0
1834	YMR311C	GLC8	1.0579	0.024	1.06356	0.002	-0.00504	0.024	0
1835	YPL212C	PUS1	0.93302	0.043	0.94082	0.036	-0.00503	0.043	3e-05
1836	YMR053C	STB2	1.0172	0.014	1.02194	0.017	-0.00492	0.014	0
1837	YOR138C	RUP1	1.11017	0.033	1.11359	0.024	-0.00492	0.033	1e-05
1838	YMR109W	MYO5	0.98992	0.034	0.99895	0.032	-0.0049	0.034	1e-05
1839	YPR118W	MRI1	0.9887	0.039	0.99163	0.034	-0.00489	0.039	2e-05
1840	YLR190W	MMR1	0.92352	0.036	0.92497	0.017	-0.00485	0.036	2e-05
1841	YLR169W	YLR169W	1.04899	0.074	1.05475	0.001	-0.00478	0.074	0.0001
1842	YDR130C	FIN1	0.95686	0.011	0.96003	0.01	-0.00477	0.011	5e-05
1843	YJL048C	UBX6	1.00012	0.024	1.00067	0.013	-0.00474	0.024	0
1844	YBR281C	DUG2	0.90206	0.001	0.90863	0.011	-0.00473	0.001	0
1845	YDR075W	PPH3	0.92473	0.053	0.92689	0.027	-0.0047	0.053	5e-05
1846	YOR124C	UBP2	1.0282	0.028	1.03389	0.035	-0.00469	0.028	1e-05
1847	YIL030C	SSM4	0.97059	0.026	0.97678	0.014	-0.00464	0.026	1e-05
1848	YMR044W	IOC4	1.08383	0.101	1.12387	0.113	-0.00458	0.101	0.00022
1849	YOR114W	YOR114W	1.00314	0.021	1.00326	0.026	-0.00452	0.021	0
1850	YDL138W	RGT2	0.99706	0.027	1.00415	0.015	-0.00451	0.027	1e-05
1851	YLR360W	VPS38	0.97615	0.014	0.97937	0.023	-0.0045	0.014	0
1852	YIL114C	POR2	1.07896	0.045	1.08535	0.026	-0.00449	0.045	2e-05
1853	YNR075W	COS10	1.02794	0.012	1.03135	0.001	-0.00449	0.012	5e-05
1854	YOL027C	MDM38	0.88244	0.015	0.88686	0.013	-0.00446	0.015	0
1855	YMR243C	ZRC1	0.93145	0.008	0.93579	0.039	-0.00442	0.008	3e-05
1856	YLR365W	YLR365W	1.11325	0.07	1.11259	0.038	-0.00442	0.07	7e-05
1857	YOL017W	ESC8	1.0049	0.005	1.00506	0.013	-0.00439	0.005	0
1858	YDR148C	KGD2	0.95399	0.018	0.9614	0.022	-0.00438	0.018	0
1859	YHL014C	YLF2	1.03478	0.027	1.03616	0.011	-0.00438	0.027	0
1860	YBL036C	YBL036C	0.90476	0.001	0.91087	0.017	-0.00438	0.001	0
1861	YOL115W	PAP2	1.02914	0.022	1.03139	0.007	-0.00437	0.022	0
1862	YOL118C	YOL118C	1.04683	0.006	1.04826	0.006	-0.00432	0.006	1e-05
1863	YDR315C	IPK1	1.01623	0.075	1.01611	0.033	-0.00431	0.075	0.00011
1864	YPL177C	CUP9	0.98263	0.005	0.98835	0.003	-0.00427	0.005	0
1865	YML009C	MRPL39	0.96507	0.022	0.96923	0.025	-0.00422	0.022	0
1866	YJL192C	SOP4	1.08783	0.036	1.09444	0.037	-0.0042	0.036	1e-05
1867	YCL064C	CHA1	1.01778	0.009	1.02441	0.007	-0.00419	0.009	0
1868	YNL190W	YNL190W	0.97683	0.021	0.97827	0.017	-0.00412	0.021	0
1869	YDL238C	GUD1	1.07968	0.017	1.08987	0.03	-0.00405	0.017	0
1870	YGL222C	EDC1	0.98865	0.02	0.99309	0.01	-0.00402	0.02	0
1871	YMR145C	NDE1	0.98906	0.022	0.99106	0.019	-0.00399	0.022	0
1872	YDR185C	UPS3	0.95003	0.016	0.95344	0.018	-0.00399	0.016	0
1873	YKL199C	YKL199C	1.04584	0.026	1.0525	0.015	-0.00398	0.026	0
1874	YAL029C	MYO4	0.97161	0.012	0.97237	0.025	-0.00397	0.012	0
1875	YCR107W	AAD3	0.92694	0.077	0.93418	0.018	-0.00395	0.077	0.00015
1876	YHL017W	YHL017W	1.04464	0.057	1.04642	0.027	-0.00391	0.057	4e-05
1877	YDR535C	YDR535C	0.95926	0.051	0.9593	0.032	-0.0039	0.051	4e-05
1878	YMR247C	RKR1	1.00346	0.004	1.01148	0.015	-0.0039	0.004	1e-05
1879	YOL090W	MSH2	0.96128	0.048	0.95736	0.026	-0.00386	0.048	3e-05
1880	YDR316W	OMS1	0.9261	0.025	0.92109	0.044	-0.00381	0.025	1e-05
1881	YFR015C	GSY1	1.0056	0.035	1.01489	0.015	-0.00375	0.035	1e-05
1882	YFR014C	CMK1	0.98437	0.031	0.98937	0.014	-0.00369	0.031	1e-05
1883	YGL156W	AMS1	1.00718	0.014	1.00852	0.014	-0.00365	0.014	0
1884	YBR170C	NPL4	0.99226	0.021	0.99152	0.029	-0.00362	0.021	0
1885	YDL180W	YDL180W	0.91004	0.001	0.91632	0.009	-0.00358	0.001	0
1886	YBR272C	HSM3	1.02799	0.015	1.03315	0.01	-0.00353	0.015	0
1887	YLR131C	ACE2	0.93115	0.036	0.93498	0.004	-0.0035	0.036	2e-05
1888	YOR348C	PUT4	1.03069	0.009	1.03584	0.022	-0.0035	0.009	0
1889	YER119C-A	YER119C-A	0.91827	0.025	0.92169	0.004	-0.00346	0.025	1e-05
1890	YAL042W	ERV46	0.97519	0.01	0.9761	0.011	-0.00346	0.01	0
1891	YBR172C	SMY2	0.73904	0.01	0.74124	0.007	-0.00345	0.01	6e-05
1892	YFL044C	OTU1	1.0587	0.007	1.05907	0.012	-0.00342	0.007	1e-05
1893	YDR335W	MSN5	0.92308	0.017	0.92835	0.011	-0.0034	0.017	0
1894	YPL101W	ELP4	0.7589	0.008	0.76634	0.016	-0.00338	0.008	0
1895	YAR037W	YAR037W	1.00815	0.03	1.00971	0.012	-0.00338	0.03	1e-05
1896	YGL079W	KXD1	0.94019	0.011	0.9451	0.013	-0.00337	0.011	0
1897	YBR271W	EFM2	1.02274	0.018	1.02451	0.012	-0.00335	0.018	0
1898	YGR228W	YGR228W	0.96295	0.02	0.96859	0.016	-0.00331	0.02	0
1899	YLR081W	GAL2	1.00956	0.043	1.01322	0.012	-0.00327	0.043	2e-05
1900	YCL035C	GRX1	1.02981	0.014	1.03508	0.003	-0.00327	0.014	0
1901	YHR110W	ERP5	1.11784	0.043	1.12005	0.002	-0.00319	0.043	2e-05
1902	YGL162W	SUT1	0.98762	0.013	0.99167	0.033	-0.00317	0.013	0
1903	YCR017C	CWH43	1.02658	0.026	1.02842	0.008	-0.00315	0.026	0
1904	YML058C-A	YML058C-A	0.90434	0.019	0.90923	0.012	-0.00313	0.019	0
1905	YLL042C	ATG10	0.99529	0.066	0.99884	0.007	-0.00312	0.066	8e-05
1906	YOR054C	VHS3	0.95253	0.004	0.95938	0.013	-0.00309	0.004	1e-05
1907	YLL054C	YLL054C	0.99522	0.141	1.00578	0.053	-0.00308	0.141	0.00076
1908	YJL161W	FMP33	1.01036	0.066	1.01429	0.065	-0.00301	0.066	8e-05
1909	YLL024C	SSA2	1.02571	0.024	1.03041	0.012	-0.00298	0.024	0
1910	YDL038C	YDL038C	0.99791	0.012	1.00222	0.002	-0.00296	0.012	0
1911	YGR025W	YGR025W	0.98992	0.008	0.99162	0.011	-0.0029	0.008	0
1912	YOR086C	TCB1	0.86858	0.031	0.87735	0.032	-0.00289	0.031	1e-05
1913	YPL008W	CHL1	1.00807	0.003	1.01202	0.012	-0.00286	0.003	0
1914	YNL095C	YNL095C	1.0521	0.017	1.05876	0.015	-0.00278	0.017	0
1915	YDR139C	RUB1	0.94236	0.022	0.94918	0.006	-0.00278	0.022	0
1916	YDR206W	EBS1	1.01514	0.023	1.01976	0.009	-0.00274	0.023	0
1917	YEL056W	HAT2	1.00968	0.018	1.01076	0.027	-0.00273	0.018	0
1918	YLR123C	YLR123C	1.04064	0.046	1.04508	0.02	-0.00268	0.046	2e-05
1919	YDL112W	TRM3	1.01486	0.043	1.01619	0.03	-0.00262	0.043	2e-05
1920	YLR128W	DCN1	0.98238	0.017	0.98415	0.011	-0.00261	0.017	0
1921	YMR159C	ATG16	0.95865	0.019	0.96172	0.014	-0.00258	0.019	0.00013
1922	YDL204W	RTN2	0.98622	0.03	0.9889	0.006	-0.00253	0.03	1e-05
1923	YIL085C	KTR7	0.82736	0.005	0.83134	0.005	-0.00242	0.005	1e-05
1924	YNR049C	MSO1	1.05799	0.031	1.06002	0.026	-0.00242	0.031	1e-05
1925	YBR233W	PBP2	1.01748	0.016	1.01934	0.018	-0.00239	0.016	0
1926	YDL122W	UBP1	1.02003	0.013	1.02518	0.028	-0.00236	0.013	0
1927	YBR100W	YBR100W	0.99458	0.006	0.99713	0.015	-0.00235	0.006	0
1928	YDL033C	SLM3	0.66971	0.02	0.66846	0.024	-0.00233	0.02	1e-05
1929	YNL141W	AAH1	0.9699	0.01	0.96819	0.015	-0.00232	0.01	0
1930	YLR363C	NMD4	1.01161	0.116	1.01009	0.041	-0.00231	0.116	0.00041
1931	YER062C	HOR2	0.94848	0.108	0.95838	0.034	-0.00228	0.108	0.00041
1932	YGR284C	ERV29	1.00577	0.044	1.00799	0.004	-0.00221	0.044	2e-05
1933	YDL187C	YDL187C	0.9504	0.009	0.95716	0.019	-0.00218	0.009	3e-05
1934	YDR452W	PPN1	1.00693	0.017	1.00883	0.016	-0.00216	0.017	0
1935	YJL030W	MAD2	0.94528	0.04	0.95051	0.03	-0.00212	0.04	2e-05
1936	YDR352W	YPQ2	1.04679	0.021	1.05249	0.017	-0.00207	0.021	0
1937	YDR421W	ARO80	0.96755	0.036	0.96604	0.021	-0.00207	0.036	1e-05
1938	YAL064C-A	TDA8	1.04584	0.018	1.04539	0.019	-0.00202	0.018	0
1939	YBR103W	SIF2	1.0072	0.004	1.00737	0.016	-0.0019	0.004	1e-05
1940	YHL032C	GUT1	0.95919	0.027	0.95723	0.019	-0.00188	0.027	1e-05
1941	YIR039C	YPS6	1.0652	0.085	1.07016	0.008	-0.00186	0.085	0.00014
1942	YKL208W	CBT1	0.83994	0.074	0.84669	0.042	-0.00185	0.074	0.00019
1943	YLR102C	APC9	1.01372	0.027	1.01747	0.01	-0.00184	0.027	1e-05
1944	YCL024W	KCC4	0.96298	0.002	0.96159	0.016	-0.0018	0.002	0
1945	YDR259C	YAP6	0.97732	0.044	0.98323	0.013	-0.00178	0.044	2e-05
1946	YHR087W	RTC3	0.93946	0.015	0.93868	0.005	-0.00177	0.015	0
1947	YLR182W	SWI6	0.98199	0.033	0.99375	0.036	-0.00176	0.033	1e-05
1948	YFR040W	SAP155	1.05085	0.032	1.05031	0.014	-0.0017	0.032	1e-05
1949	YPR021C	AGC1	1.04592	0.025	1.04954	0.021	-0.00169	0.025	0
1950	YCL050C	APA1	0.95536	0.074	0.95983	0.033	-0.00162	0.074	0.00013
1951	YGR290W	YGR290W	0.97925	0.087	0.97844	0.046	-0.00161	0.087	0.00019
1952	YMR251W-A	HOR7	0.99364	0.047	0.99805	0.014	-0.0016	0.047	3e-05
1953	YDR488C	PAC11	1.02957	0.015	1.03769	0.026	-0.00152	0.015	7e-05
1954	YGR254W	ENO1	1.03397	0.007	1.03525	0.009	-0.00151	0.007	2e-05
1955	YGR084C	MRP13	1.00555	0.02	1.00878	0.017	-0.0015	0.02	0
1956	YER184C	YER184C	0.98066	0.035	0.98205	0.013	-0.00149	0.035	1e-05
1957	YPL222W	FMP40	0.98837	0.004	0.99004	0.004	-0.00149	0.004	1e-05
1958	YMR219W	ESC1	1.01794	0.014	1.01892	0.02	-0.00148	0.014	0
1959	YLR423C	ATG17	0.92973	0.036	0.92419	0.046	-0.00146	0.036	2e-05
1960	YGR134W	CAF130	1.01244	0.029	1.01728	0.016	-0.00141	0.029	1e-05
1961	YDR497C	ITR1	0.93437	0.005	0.9381	0.014	-0.00139	0.005	1e-05
1962	YAL060W	BDH1	0.9793	0.024	0.98261	0.013	-0.00136	0.024	0
1963	YAR015W	ADE1	0.95298	0.013	0.9539	0.007	-0.00134	0.013	0
1964	YLR344W	RPL26A	0.98696	0.039	0.99325	0.022	-0.00133	0.039	2e-05
1965	YDR451C	YHP1	1.05437	0.009	1.05587	0.022	-0.00128	0.009	3e-05
1966	YDR263C	DIN7	0.99877	0.088	1.01143	0.05	-0.00127	0.088	0.00019
1967	YKL020C	SPT23	1.01945	0.034	1.0218	0.011	-0.00123	0.034	1e-05
1968	YDL124W	YDL124W	1.06814	0.038	1.06439	0.032	-0.00122	0.038	1e-05
1969	YGR197C	SNG1	0.89536	0.02	0.898	0.008	-0.00121	0.02	0
1970	YBR255W	MTC4	1.02487	0.01	1.02998	0.015	-0.00111	0.01	0
1971	YPR070W	MED1	0.95587	0.028	0.95976	0.004	-0.00111	0.028	1e-05
1972	YLR011W	LOT6	0.9591	0.022	0.94914	0.048	-0.00108	0.022	0
1973	YLR171W	YLR171W	0.95753	0.029	0.95821	0.012	-0.00106	0.029	1e-05
1974	YHR097C	YHR097C	1.0336	0.001	1.03768	0.021	-0.00104	0.001	0
1975	YGL034C	YGL034C	0.98293	0.032	0.98313	0.008	-0.00102	0.032	1e-05
1976	YHR049W	FSH1	0.8674	0.025	0.86817	0.011	-0.00097	0.025	1e-05
1977	YBR047W	FMP23	1.06145	0.01	1.06437	0.01	-0.00093	0.01	3e-05
1978	YPL198W	RPL7B	1.03376	0.021	1.03823	0.008	-0.00092	0.021	0
1979	YGR256W	GND2	1.00907	0.013	1.01623	0.022	-0.0009	0.013	0
1980	YOR107W	RGS2	1.01772	0.022	1.0138	0.035	-0.00088	0.022	0
1981	YGR224W	AZR1	1.00271	0.003	1.00307	0.008	-0.00082	0.003	0
1982	YGR250C	YGR250C	1.01302	0.034	1.01453	0.03	-0.0008	0.034	1e-05
1983	YPL119C	DBP1	0.99756	0.057	0.9973	0.005	-0.00079	0.057	5e-05
1984	YCL056C	PEX34	1.01329	0.01	1.01474	0.001	-0.00078	0.01	0
1985	YDL127W	PCL2	0.99382	0.038	1.00034	0.024	-0.00077	0.038	2e-05
1986	YOR352W	TFB6	0.99423	0.013	0.99538	0.001	-0.00075	0.013	0
1987	YPL102C	YPL102C	0.84948	0.102	0.85393	0.086	-0.00072	0.102	0.00047
1988	YGL224C	SDT1	1.00181	0.037	1.0012	0.014	-0.00069	0.037	1e-05
1989	YPR089W	YPR089W	1.01777	0.049	1.02106	0.013	-0.00068	0.049	3e-05
1990	YIL145C	PAN6	1.03212	0.003	1.04261	0.029	-0.00065	0.003	0
1991	YCR068W	ATG15	0.96691	0.042	0.96563	0.036	-0.00065	0.042	2e-05
1992	YKL220C	FRE2	1.08612	0.046	1.08377	0.022	-0.00062	0.046	2e-05
1993	YML074C	FPR3	0.99836	0.066	0.99498	0.023	-0.0006	0.066	8e-05
1994	YKR052C	MRS4	1.016	0.019	1.01953	0.02	-0.0006	0.019	0
1995	YER024W	YAT2	1.02713	0.04	1.02685	0.005	-0.00059	0.04	2e-05
1996	YMR169C	ALD3	0.92845	0.059	0.92968	0.023	-0.00058	0.059	7e-05
1997	YGL258W	VEL1	0.95902	0.026	0.96263	0.009	-0.00056	0.026	1e-05
1998	YER004W	FMP52	0.91065	0.016	0.91048	0.014	-0.00054	0.016	0
1999	YDR192C	NUP42	0.97066	0.007	0.98354	0.034	-0.0004	0.007	2e-05
[truncated: 2,130 more rows]
